# Supplementary material for: Differences between fast and slow muscles in scallops revealed through proteomics and transcriptomics
Source: BMC Genomics. 2018 May 22;19:377. doi: 10.1186/s12864-018-4770-2 (PMC5963113; doi:10.1186/s12864-018-4770-2)
Supplement: Supplementary file 1 — Table S1. The identification and annotation results of differentially expressed proteins (DEPs) between the striated and catch adductor muscles by the iTRAQ-based quantitative proteomics. There are a total of 474 DEPs identified between the two muscles, which include 198 upregulated and 276 downregulated DEPs. The functional annotation for these DEPs is associated with significantly enriched GO terms and KEGG pathways. (XLSX 135 kb) [file 12864_2018_4770_MOESM1_ESM.xlsx]

## Sheet: HS_P-VS-PL_P.annotation
GeneID	HS.1P_119	HS.2P_121	PL.1P_117	PL.2P_118	HS_P	PL_P	log2_FC(PL_P/HS_P)	Pvalue	fdr	geneLength	Nr-ID	Nr-annotation	Swissprot-ID	Swissprot-annotation	KOG-Protein-or-Domain	KOG-ID	KOG-Function-Description	KO_id	KEGG-Gene	ko_definition	GO-BiologicalProcess	GO-MolecularFunction	GO-CellularComponent
Unigene0001070	1	1.044	0.407	0.481	1.022	0.444	-1.20276	0.0104555	0.0642642	1121	gi|762091010|ref|XP_011427890.1|	PREDICTED: pancreatic secretory granule membrane major glycoprotein GP2-like [Crassostrea gigas]	sp|Q9BH11|ZP4_BOVIN	Zona pellucida sperm-binding protein 4 OS=Bos taurus GN=ZP4 PE=1 SV=2	--	--	--	--	--	--	-	-	-
Unigene0001213	1	0.952	1.474	1.772	0.976	1.623	0.73371	0.0338578	0.102239	1477	gi|126364462|dbj|BAF47967.1|	cytochrome b [Mizuhopecten yessoensis]	--	--	--	--	--	--	--	--	-	-	-
Unigene0001329	1	1.026	0.436	0.377	1.013	0.4065	-1.31731	0.00643747	0.0541836	1557	gi|470320822|ref|XP_004348877.1|	actin-depolymerizing factor ADF6 [Capsaspora owczarzaki ATCC 30864]	sp|P37167|ACTP_ACACA	Actophorin OS=Acanthamoeba castellanii PE=1 SV=2	At1g01750	KOG1735	Actin depolymerizing factor	K05765	tad:TRIADDRAFT_57086	cofilin	-	-	-
Unigene0001401	1	0.987	0.751	0.678	0.9935	0.7145	-0.475586	0.0234121	0.0838762	2139	gi|762078385|ref|XP_011453690.1|	PREDICTED: microtubule-associated protein RP/EB family member 1-like isoform X5 [Crassostrea gigas]	sp|Q9UPY8|MARE3_HUMAN	Microtubule-associated protein RP/EB family member 3 OS=Homo sapiens GN=MAPRE3 PE=1 SV=1	Hs10800412	KOG3000	Microtubule-binding protein involved in cell cycle control	K10436	dre:100150311	microtubule-associated protein, RP/EB family	-	-	-
Unigene0001423	1	1.168	0.691	0.73	1.084	0.7105	-0.609458	0.0363969	0.107039	540	gi|762158146|ref|XP_011417242.1|	PREDICTED: tumor protein D54-like isoform X8 [Crassostrea gigas]	--	--	--	--	--	--	--	--	-	-	-
Unigene0001478	1	0.952	0.431	0.377	0.976	0.404	-1.27253	0.00644416	0.0541836	3945	gi|762100595|ref|XP_011432755.1|	PREDICTED: major vault protein-like [Crassostrea gigas]	sp|Q5EAJ7|MVP_STRPU	Major vault protein OS=Strongylocentrotus purpuratus GN=MVP PE=1 SV=1	--	--	--	--	--	--	-	-	-
Unigene0001537	1	0.82	0.224	0.165	0.91	0.1945	-2.2261	0.013547	0.0664062	360	--	--	--	--	--	--	--	--	--	--	-	-	-
Unigene0001538	1	0.791	0.236	0.19	0.8955	0.213	-2.07184	0.0121535	0.0663428	379	--	--	--	--	--	--	--	--	--	--	-	-	-
Unigene0001569	1	0.913	1.344	1.53	0.9565	1.437	0.587223	0.0360089	0.106731	863	gi|762144838|ref|XP_011455687.1|	PREDICTED: phosphoglucomutase-1-like isoform X1 [Crassostrea gigas]	sp|Q08DP0|PGM1_BOVIN	Phosphoglucomutase-1 OS=Bos taurus GN=PGM1 PE=2 SV=1	Hs21361621	KOG0625	Phosphoglucomutase	K01835	bfo:BRAFLDRAFT_205366	phosphoglucomutase [EC:5.4.2.2]	GO:0019318//hexose metabolic process	GO:0046872//metal ion binding;GO:0016868//intramolecular transferase activity, phosphotransferases	GO:0005856//cytoskeleton
Unigene0001661	1	1.119	1.803	1.947	1.0595	1.875	0.823507	0.013893	0.0669272	755	gi|524885581|ref|XP_005099396.1|	PREDICTED: ATP synthase subunit O, mitochondrial [Aplysia californica]	sp|Q24439|ATPO_DROME	ATP synthase subunit O, mitochondrial OS=Drosophila melanogaster GN=Oscp PE=2 SV=2	7299984	KOG1662	Mitochondrial F1F0-ATP synthase, subunit OSCP/ATP5	K02137	aag:AaeL_AAEL010823	F-type H+-transporting ATPase oligomycin sensitivity conferral protein [EC:3.6.3.14]	-	-	-
Unigene0001667	1	0.995	0.368	0.53	0.9975	0.449	-1.1516	0.0466452	0.121376	734	gi|762088188|ref|XP_011426404.1|	PREDICTED: thymidine phosphorylase-like [Crassostrea gigas]	sp|Q5FVR2|TYPH_RAT	Thymidine phosphorylase OS=Rattus norvegicus GN=Tymp PE=2 SV=1	--	--	--	K00758	nve:NEMVE_v1g241446	thymidine phosphorylase [EC:2.4.2.4]	GO:1901564;GO:0055086//nucleobase-containing small molecule metabolic process	GO:0016763//transferase activity, transferring pentosyl groups	-
Unigene0002255	1	0.831	0.21	0.212	0.9155	0.211	-2.11732	0.0039876	0.0490413	1007	gi|762109832|ref|XP_011437581.1|	PREDICTED: AB hydrolase superfamily protein C1039.03-like isoform X3 [Crassostrea gigas]	sp|Q9US38|YFZ3_SCHPO	AB hydrolase superfamily protein C1039.03 OS=Schizosaccharomyces pombe (strain 972 / ATCC 24843) GN=SPAC1039.03 PE=3 SV=1	SPAC1039.03	KOG1515	Arylacetamide deacetylase	K14351	xtr:100488623	arylacetamide deacetylase-like 3/4 [EC:3.1.1.-]	-	-	-
Unigene0002374	1	1.033	0.525	0.625	1.0165	0.575	-0.821976	0.0230898	0.0834475	280	gi|762116719|ref|XP_011441202.1|	PREDICTED: proteasome subunit beta type-5-like [Crassostrea gigas]	sp|P28064|PSB8_RAT	Proteasome subunit beta type-8 OS=Rattus norvegicus GN=Psmb8 PE=1 SV=3	Hs22056396	KOG0175	20S proteasome, regulatory subunit beta type PSMB5/PSMB8/PRE2	K02737	nve:NEMVE_v1g173323	20S proteasome subunit beta 5 [EC:3.4.25.1]	GO:0006508//proteolysis	GO:0004175//endopeptidase activity	GO:0043231//intracellular membrane-bounded organelle;GO:0000502//proteasome complex
Unigene0002376	1	1.033	0.525	0.625	1.0165	0.575	-0.821976	0.0230898	0.0834475	327	gi|762116719|ref|XP_011441202.1|	PREDICTED: proteasome subunit beta type-5-like [Crassostrea gigas]	sp|P28064|PSB8_RAT	Proteasome subunit beta type-8 OS=Rattus norvegicus GN=Psmb8 PE=1 SV=3	YPR103w	KOG0175	20S proteasome, regulatory subunit beta type PSMB5/PSMB8/PRE2	K02737	bfo:BRAFLDRAFT_65062	20S proteasome subunit beta 5 [EC:3.4.25.1]	GO:0006508//proteolysis	GO:0004175//endopeptidase activity	GO:0043231//intracellular membrane-bounded organelle;GO:0000502//proteasome complex
Unigene0002490	1	0.92	0.557	0.462	0.96	0.5095	-0.913952	0.0248691	0.0861014	1076	gi|193878319|gb|ACF25904.1|	GST3 [Azumapecten farreri]	sp|P46088|GST_NOTSL	Glutathione S-transferase OS=Nototodarus sloanii PE=1 SV=1	CE07056	KOG1695	Glutathione S-transferase	K01830	tgu:100224496	prostaglandin-H2 D-isomerase [EC:5.3.99.2]	-	-	-
Unigene0002546	1	1.034	1.877	1.833	1.017	1.855	0.8671	0.00116078	0.0326072	239	gi|241998326|ref|XP_002433806.1|	ATP synthase E chain [Ixodes scapularis]	--	--	--	--	--	K02129	isc:IscW_ISCW004780	F-type H+-transporting ATPase subunit e [EC:3.6.3.14]	-	-	-
Unigene0002600	1	0.985	1.251	1.292	0.9925	1.2715	0.357392	0.00513152	0.0508161	1626	gi|874470401|ref|XP_012953873.1|	PREDICTED: cytochrome b-c1 complex subunit 2, mitochondrial [Anas platyrhynchos]	sp|P32551|QCR2_RAT	Cytochrome b-c1 complex subunit 2, mitochondrial OS=Rattus norvegicus GN=Uqcrc2 PE=1 SV=2	Hs4507843	KOG2583	Ubiquinol cytochrome c reductase, subunit QCR2	K00415	tgu:100232751	ubiquinol-cytochrome c reductase core subunit 2 [EC:1.10.2.2]	-	-	-
Unigene0002623	1	0.926	0.471	0.382	0.963	0.4265	-1.17499	0.0180433	0.0725058	263	gi|213511384|ref|NP_001134313.1|	Tubulin beta-2C chain [Salmo salar]	sp|P86221|TBB4B_MESAU	Tubulin beta-4B chain (Fragments) OS=Mesocricetus auratus GN=TUBB4B PE=1 SV=1	Hs22059949	KOG1375	Beta tubulin	K07375	xla:379359	tubulin beta	-	-	-
Unigene0002718	1	1.326	3.657	3.976	1.163	3.8165	1.7144	0.0147691	0.0681585	1480	gi|405978788|gb|EKC43150.1|	60S ribosomal protein L18, partial [Crassostrea gigas]	sp|Q0PXY6|RL18_DIACI	60S ribosomal protein L18 OS=Diaphorina citri GN=RpL18 PE=2 SV=1	7295274	KOG1714	60s ribosomal protein L18	K02883	bfo:BRAFLDRAFT_275280	large subunit ribosomal protein L18e	-	-	-
Unigene0002767	1	0.912	0.251	0.234	0.956	0.2425	-1.97903	0.00177719	0.0375482	1934	gi|405965903|gb|EKC31248.1|	Major egg antigen [Crassostrea gigas]	sp|P12812|P40_SCHMA	Major egg antigen OS=Schistosoma mansoni PE=2 SV=1	7293608	KOG3591	Alpha crystallins	--	--	--	-	-	-
Unigene0002776	1	0.914	0.548	0.491	0.957	0.5195	-0.881395	0.0132078	0.0664062	974	gi|340370228|ref|XP_003383648.1|	PREDICTED: profilin-like [Amphimedon queenslandica]	sp|P18320|PROF_HELCR	Profilin OS=Heliocidaris crassispina PE=1 SV=2	YOR122c	KOG1755	Profilin	K05759	nve:NEMVE_v1g246711	profilin	-	-	-
Unigene0002825	1	1.018	0.43	0.346	1.009	0.388	-1.3788	0.0126161	0.0663428	542	gi|524915110|ref|XP_005112361.1|	PREDICTED: coronin-1C-like isoform X1 [Aplysia californica]	sp|Q92176|COR1A_BOVIN	Coronin-1A OS=Bos taurus GN=CORO1A PE=1 SV=3	7302313	KOG0303	Actin-binding protein Coronin, contains WD40 repeats	--	--	--	-	-	-
Unigene0002826	1	0.7	0.346	0.331	0.85	0.3385	-1.32831	0.0372317	0.10752	866	gi|762094011|ref|XP_011429476.1|	PREDICTED: coronin-1B-like isoform X4 [Crassostrea gigas]	sp|Q6QEF8|CORO6_HUMAN	Coronin-6 OS=Homo sapiens GN=CORO6 PE=1 SV=2	7302313	KOG0303	Actin-binding protein Coronin, contains WD40 repeats	--	--	--	-	-	-
Unigene0002847	1	1.044	1.348	1.564	1.022	1.456	0.510615	0.0452121	0.120062	718	gi|762091446|ref|XP_011428121.1|	PREDICTED: calcium-binding mitochondrial carrier protein Aralar2-like isoform X2 [Crassostrea gigas]	sp|Q21153|CMC1_CAEEL	Probable calcium-binding mitochondrial carrier K02F3.2 OS=Caenorhabditis elegans GN=K02F3.2 PE=3 SV=3	CE01348	KOG0751	Mitochondrial aspartate/glutamate carrier protein Aralar/Citrin (contains EF-hand Ca2+-binding domains)	K15105	nvi:100122016	solute carrier family 25 (mitochondrial aspartate/glutamate transporter), member 12/13	-	-	-
Unigene0002848	1	0.989	1.491	1.669	0.9945	1.58	0.667881	0.0147489	0.0681585	417	gi|762091446|ref|XP_011428121.1|	PREDICTED: calcium-binding mitochondrial carrier protein Aralar2-like isoform X2 [Crassostrea gigas]	sp|Q9UJS0|CMC2_HUMAN	Calcium-binding mitochondrial carrier protein Aralar2 OS=Homo sapiens GN=SLC25A13 PE=1 SV=2	Hs7657581	KOG0751	Mitochondrial aspartate/glutamate carrier protein Aralar/Citrin (contains EF-hand Ca2+-binding domains)	K15105	spu:579964	solute carrier family 25 (mitochondrial aspartate/glutamate transporter), member 12/13	-	-	-
Unigene0002887	1	1.042	1.597	1.525	1.021	1.561	0.612488	0.00525933	0.0508161	2024	gi|20804395|dbj|BAB92087.1|	octopine dehydrogenase [Mizuhopecten yessoensis]	sp|Q8N0P0|OCDH_MIZYE	Octopine dehydrogenase OS=Mizuhopecten yessoensis GN=odh PE=2 SV=1	--	--	--	--	--	--	-	-	-
Unigene0003698	1	1.045	0.502	0.536	1.0225	0.519	-0.978294	0.00336833	0.0467782	2099	gi|762132877|ref|XP_011449632.1|	PREDICTED: serine/threonine-protein phosphatase 2A 65 kDa regulatory subunit A alpha isoform-like isoform X2 [Crassostrea gigas]	sp|P30153|2AAA_HUMAN	Serine/threonine-protein phosphatase 2A 65 kDa regulatory subunit A alpha isoform OS=Homo sapiens GN=PPP2R1A PE=1 SV=4	Hs21361399	KOG0211	Protein phosphatase 2A regulatory subunit A and related proteins	K03456	xtr:395042	protein phosphatase 2 (formerly 2A), regulatory subunit A	GO:0042221//response to chemical;GO:0006470//protein dephosphorylation;GO:0007169//transmembrane receptor protein tyrosine kinase signaling pathway;GO:0006351//transcription, DNA-templated;GO:0006396//RNA processing;GO:0006665//sphingolipid metabolic process;GO:0016049//cell growth;GO:0016055//Wnt signaling pathway;GO:0044772//mitotic cell cycle phase transition;GO:0043407//negative regulation of…	GO:0019888//protein phosphatase regulator activity;GO:0004527//exonuclease activity;GO:0097159//organic cyclic compound binding;GO:0004721//phosphoprotein phosphatase activity;GO:0046983//protein dimerization activity	GO:0005856//cytoskeleton;GO:0043231//intracellular membrane-bounded organelle;GO:0032993//protein-DNA complex;GO:0008287//protein serine/threonine phosphatase complex;GO:0044444//cytoplasmic part
Unigene0003744	1	0.967	0.553	0.563	0.9835	0.558	-0.81766	0.00112488	0.0326072	4420	gi|762087607|ref|XP_011426098.1|	PREDICTED: vinculin-like isoform X7 [Crassostrea gigas]	sp|O46037|VINC_DROME	Vinculin OS=Drosophila melanogaster GN=Vinc PE=1 SV=1	7290291	KOG3681	Alpha-catenin	K05700	nvi:100124100	vinculin	GO:0022610	-	GO:0005856//cytoskeleton
Unigene0003808	1	1.024	0.666	0.73	1.012	0.698	-0.53591	0.015804	0.0697281	6918	gi|762078117|ref|XP_011452279.1|	PREDICTED: cytoplasmic dynein 1 heavy chain 1-like isoform X10 [Crassostrea gigas]	sp|Q14204|DYHC1_HUMAN	Cytoplasmic dynein 1 heavy chain 1 OS=Homo sapiens GN=DYNC1H1 PE=1 SV=5	Hs22049728	KOG3595	Dyneins, heavy chain	K10413	spu:593057	dynein heavy chain 1, cytosolic	GO:0009154//purine ribonucleotide catabolic process;GO:0007017//microtubule-based process	GO:0032550;GO:0003774//motor activity	GO:0005875//microtubule associated complex
Unigene0003818	1	1.119	0.706	0.625	1.0595	0.6655	-0.670873	0.0303113	0.0948586	1101	gi|545810814|ref|XP_005661441.1|	PREDICTED: cold-inducible RNA-binding protein isoform X10 [Sus scrofa]	sp|Q925G0|RBM3_RAT	RNA-binding protein 3 OS=Rattus norvegicus GN=Rbm3 PE=1 SV=2	Hs4505255	KOG4205	RNA-binding protein musashi/mRNA cleavage and polyadenylation factor I complex, subunit HRP1	K13186	aml:100473106	RNA-binding protein 3	-	-	-
Unigene0003863	1	0.992	2.645	2.313	0.996	2.479	1.31554	0.00541076	0.0515308	3358	gi|405960427|gb|EKC26352.1|	PDZ and LIM domain protein 5 [Crassostrea gigas]	sp|Q3TJD7|PDLI7_MOUSE	PDZ and LIM domain protein 7 OS=Mus musculus GN=Pdlim7 PE=2 SV=1	Hs11496885	KOG1703	Adaptor protein Enigma and related PDZ-LIM proteins	--	--	--	-	-	-
Unigene0003968	1	0.956	1.264	1.336	0.978	1.3	0.410605	0.0153735	0.0694463	4367	gi|762169342|ref|XP_011423072.1|	PREDICTED: phosphoglucomutase-2-like [Crassostrea gigas]	sp|Q96G03|PGM2_HUMAN	Phosphoglucomutase-2 OS=Homo sapiens GN=PGM2 PE=1 SV=4	Hs8922804	KOG1220	Phosphoglucomutase/phosphomannomutase	K01835	nvi:100117450	phosphoglucomutase [EC:5.4.2.2]	-	-	-
Unigene0003983	1	1.077	3.122	3.141	1.0385	3.1315	1.59235	0.00113344	0.0326072	1116	gi|732883163|gb|KHJ91117.1|	immunoglobulin I-set domain protein [Oesophagostomum dentatum]	sp|O01761|UNC89_CAEEL	Muscle M-line assembly protein unc-89 OS=Caenorhabditis elegans GN=unc-89 PE=1 SV=3	Hs20536571	KOG4475	FOG: Immunoglobin and related proteins	--	--	--	-	-	-
Unigene0003986	1	1.009	3.86	3.344	1.0045	3.602	1.84232	0.00316684	0.0455142	3441	gi|762100417|ref|XP_011432659.1|	PREDICTED: muscle M-line assembly protein unc-89-like isoform X2 [Crassostrea gigas]	sp|Q15746|MYLK_HUMAN	Myosin light chain kinase, smooth muscle OS=Homo sapiens GN=MYLK PE=1 SV=4	Hs16950611	KOG0613	Projectin/twitchin and related proteins	K00907	pon:100452913	myosin-light-chain kinase [EC:2.7.11.18]	-	-	-
Unigene0004066	1	1.046	3.211	2.991	1.023	3.101	1.59993	0.00143303	0.0365478	2180	gi|762083707|ref|XP_011424312.1|	PREDICTED: trimeric intracellular cation channel type B-like [Crassostrea gigas]	sp|Q7ZVP8|TM38B_DANRE	Trimeric intracellular cation channel type B OS=Danio rerio GN=tmem38b PE=2 SV=1	7293220	KOG3944	Uncharacterized conserved protein	--	--	--	-	-	-
Unigene0004068	1	1.05	0.787	0.839	1.025	0.813	-0.334297	0.0287959	0.0922105	1159	gi|306451462|gb|ADM88875.1|	pi-glutathione S-transferase [Cristaria plicata]	sp|P28801|GSTP1_BOVIN	Glutathione S-transferase P OS=Bos taurus GN=GSTP1 PE=1 SV=2	Hs4504183	KOG1695	Glutathione S-transferase	K00799	bta:281806	glutathione S-transferase [EC:2.5.1.18]	-	-	-
Unigene0004142	1	0.717	2.975	2.103	0.8585	2.539	1.56437	0.0458645	0.120568	942	gi|762126955|ref|XP_011446546.1|	PREDICTED: junctophilin-1-like isoform X3 [Crassostrea gigas]	--	--	--	--	--	--	--	--	-	-	-
Unigene0004144	1	1.069	2.435	2.21	1.0345	2.3225	1.16674	0.00526116	0.0508161	3172	gi|871209276|ref|XP_005090556.2|	PREDICTED: junctophilin-1-like [Aplysia californica]	sp|Q9ET80|JPH1_MOUSE	Junctophilin-1 OS=Mus musculus GN=Jph1 PE=2 SV=1	7297532	KOG0231	Junctional membrane complex protein Junctophilin and related MORN repeat proteins	--	--	--	-	-	-
Unigene0004170	1	0.87	1.657	1.598	0.935	1.6275	0.799619	0.0163084	0.0702342	780	gi|4585814|emb|CAB40896.1|	pyruvate dehydrogenase [Oryzias latipes]	sp|Q9D051|ODPB_MOUSE	Pyruvate dehydrogenase E1 component subunit beta, mitochondrial OS=Mus musculus GN=Pdhb PE=1 SV=1	Hs4505687	KOG0524	Pyruvate dehydrogenase E1, beta subunit	K00162	gga:416066	pyruvate dehydrogenase E1 component subunit beta [EC:1.2.4.1]	-	-	-
Unigene0004172	1	0.904	1.631	1.51	0.952	1.5705	0.72219	0.0156796	0.0697123	944	gi|524882484|ref|XP_005097885.1|	PREDICTED: pyruvate dehydrogenase E1 component subunit beta, mitochondrial-like [Aplysia californica]	sp|O44451|ODPB_CAEEL	Pyruvate dehydrogenase E1 component subunit beta, mitochondrial OS=Caenorhabditis elegans GN=pdhb-1 PE=1 SV=2	CE27647	KOG0524	Pyruvate dehydrogenase E1, beta subunit	K00162	bfo:BRAFLDRAFT_277554	pyruvate dehydrogenase E1 component subunit beta [EC:1.2.4.1]	-	-	-
Unigene0004272	1	1.04	0.592	0.471	1.02	0.5315	-0.940428	0.0296824	0.0938298	685	gi|210076789|gb|ACJ06748.1|	glutathione S-transferase mu class protein [Crassostrea ariakensis]	sp|P48774|GSTM5_MOUSE	Glutathione S-transferase Mu 5 OS=Mus musculus GN=Gstm5 PE=1 SV=1	Hs14745937	KOG1695	Glutathione S-transferase	K00799	bfo:BRAFLDRAFT_72748	glutathione S-transferase [EC:2.5.1.18]	-	-	-
Unigene0004370	1	1.07	0.53	0.445	1.035	0.4875	-1.08616	0.0150184	0.0687511	747	gi|131573118|gb|ABO33166.1|	alpha tubulin a2 [Mesenchytraeus solifugus]	sp|Q6AYZ1|TBA1C_RAT	Tubulin alpha-1C chain OS=Rattus norvegicus GN=Tuba1c PE=1 SV=1	Hs14389309	KOG1376	Alpha tubulin	K07374	cqu:CpipJ_CPIJ017383	tubulin alpha	-	-	-
Unigene0004461	1	1.224	2.48	2.789	1.112	2.6345	1.24437	0.0177359	0.0723484	370	gi|632795328|gb|AHZ34346.1|	ribosomal protein L34, partial [Cerebratulus lacteus]	sp|P45842|RL34_AEDAL	60S ribosomal protein L34 OS=Aedes albopictus GN=RpL34 PE=2 SV=2	7301438_1	KOG1790	60s ribosomal protein L34	K02915	nve:NEMVE_v1g237122	large subunit ribosomal protein L34e	-	-	-
Unigene0004634	1	0.93	0.449	0.405	0.965	0.427	-1.17629	0.00591791	0.0533907	1989	gi|871263285|ref|XP_012943604.1|	PREDICTED: serine/threonine-protein phosphatase 2A 56 kDa regulatory subunit alpha isoform-like [Aplysia californica]	sp|Q6PD03|2A5A_MOUSE	Serine/threonine-protein phosphatase 2A 56 kDa regulatory subunit alpha isoform OS=Mus musculus GN=Ppp2r5a PE=2 SV=1	7301601	KOG2085	Serine/threonine protein phosphatase 2A, regulatory subunit	K11584	tca:659798	protein phosphatase 2 (formerly 2A), regulatory subunit B'	GO:0019222//regulation of metabolic process;GO:0007154//cell communication	GO:0019888//protein phosphatase regulator activity	GO:0008287//protein serine/threonine phosphatase complex
Unigene0004864	1	1.007	0.839	0.763	1.0035	0.801	-0.325166	0.0414431	0.113089	452	gi|762078395|ref|XP_011453732.1|	PREDICTED: proteasome subunit beta type-2-like [Crassostrea gigas]	sp|Q5E9K0|PSB2_BOVIN	Proteasome subunit beta type-2 OS=Bos taurus GN=PSMB2 PE=1 SV=1	Hs4506195	KOG0177	20S proteasome, regulatory subunit beta type PSMB2/PRE1	K02734	nve:NEMVE_v1g193516	20S proteasome subunit beta 4 [EC:3.4.25.1]	GO:0006508//proteolysis	GO:0004175//endopeptidase activity	GO:0043231//intracellular membrane-bounded organelle;GO:0000502//proteasome complex
Unigene0004865	1	1.007	0.839	0.763	1.0035	0.801	-0.325166	0.0414431	0.113089	494	gi|762078395|ref|XP_011453732.1|	PREDICTED: proteasome subunit beta type-2-like [Crassostrea gigas]	sp|Q5E9K0|PSB2_BOVIN	Proteasome subunit beta type-2 OS=Bos taurus GN=PSMB2 PE=1 SV=1	Hs4506195	KOG0177	20S proteasome, regulatory subunit beta type PSMB2/PRE1	K02734	nve:NEMVE_v1g193516	20S proteasome subunit beta 4 [EC:3.4.25.1]	GO:0006508//proteolysis	GO:0004175//endopeptidase activity	GO:0043231//intracellular membrane-bounded organelle;GO:0000502//proteasome complex
Unigene0005853	1	1.211	0.481	0.473	1.1055	0.477	-1.21264	0.0129551	0.0663428	1012	gi|762124849|ref|XP_011445437.1|	PREDICTED: rRNA 2'-O-methyltransferase fibrillarin-like isoform X3 [Crassostrea gigas]	sp|P22232|FBRL_XENLA	rRNA 2'-O-methyltransferase fibrillarin OS=Xenopus laevis GN=fbl PE=2 SV=1	Hs12056465	KOG1596	Fibrillarin and related nucleolar RNA-binding proteins	K14563	spu:591797	rRNA 2'-O-methyltransferase fibrillarin [EC:2.1.1.-]	GO:0006399//tRNA metabolic process;GO:0042254//ribosome biogenesis	GO:0003676//nucleic acid binding;GO:0016741	-
Unigene0005854	1	1.211	0.481	0.473	1.1055	0.477	-1.21264	0.0129551	0.0663428	1012	gi|762124849|ref|XP_011445437.1|	PREDICTED: rRNA 2'-O-methyltransferase fibrillarin-like isoform X3 [Crassostrea gigas]	sp|P22232|FBRL_XENLA	rRNA 2'-O-methyltransferase fibrillarin OS=Xenopus laevis GN=fbl PE=2 SV=1	Hs12056465	KOG1596	Fibrillarin and related nucleolar RNA-binding proteins	K14563	spu:591797	rRNA 2'-O-methyltransferase fibrillarin [EC:2.1.1.-]	GO:0006399//tRNA metabolic process;GO:0042254//ribosome biogenesis	GO:0003676//nucleic acid binding;GO:0016741	-
Unigene0006192	1	1.403	0.371	0.298	1.2015	0.3345	-1.84476	0.024283	0.0852665	2332	gi|762132188|ref|XP_011449275.1|	PREDICTED: calpain-5-like, partial [Crassostrea gigas]	sp|O08688|CAN5_MOUSE	Calpain-5 OS=Mus musculus GN=Capn5 PE=2 SV=1	Hs20483024	KOG0045	Cytosolic Ca2+-dependent cysteine protease (calpain), large subunit (EF-Hand protein superfamily)	K08574	gga:419086	calpain-5 [EC:3.4.22.-]	-	-	-
Unigene0006324	1	1.104	1.738	1.66	1.052	1.699	0.691551	0.0126491	0.0663428	2505	gi|762100839|ref|XP_011432881.1|	PREDICTED: glycogen phosphorylase, muscle form-like isoform X4 [Crassostrea gigas]	sp|Q9XTL9|PYG_DROME	Glycogen phosphorylase OS=Drosophila melanogaster GN=GlyP PE=2 SV=2	7296006	KOG2099	Glycogen phosphorylase	K00688	der:Dere_GG24830	starch phosphorylase [EC:2.4.1.1]	GO:0044238	GO:0043168//anion binding;GO:0004645//phosphorylase activity	-
Unigene0006327	1	1.033	1.516	1.407	1.0165	1.4615	0.52384	0.0123621	0.0663428	1281	gi|762100839|ref|XP_011432881.1|	PREDICTED: glycogen phosphorylase, muscle form-like isoform X4 [Crassostrea gigas]	sp|Q8HXW4|PYGM_MACFA	Glycogen phosphorylase, muscle form OS=Macaca fascicularis GN=PYGM PE=2 SV=3	CE24003	KOG2099	Glycogen phosphorylase	K00688	cin:100176531	starch phosphorylase [EC:2.4.1.1]	GO:0044238	GO:0043168//anion binding;GO:0004645//phosphorylase activity	-
Unigene0006337	1	0.837	0.249	0.265	0.9185	0.257	-1.83751	0.0054616	0.0515308	567	gi|762086868|ref|XP_011425716.1|	PREDICTED: collagen alpha-1(XII) chain-like [Crassostrea gigas]	sp|Q8CIZ8|VWF_MOUSE	von Willebrand factor OS=Mus musculus GN=Vwf PE=1 SV=2	Hs18201923	KOG3544	Collagens (type IV and type XIII), and related proteins	--	--	--	-	-	-
Unigene0006338	1	1.072	0.251	0.325	1.036	0.288	-1.84688	0.010619	0.0642642	1068	gi|405975735|gb|EKC40283.1|	Collagen alpha-5(VI) chain [Crassostrea gigas]	sp|P34576|MUA3_CAEEL	Transmembrane cell adhesion receptor mua-3 OS=Caenorhabditis elegans GN=mua-3 PE=1 SV=2	CE28049	KOG1217	Fibrillins and related proteins containing Ca2+-binding EGF-like domains	--	--	--	-	-	-
Unigene0006340	1	0.991	0.364	0.288	0.9955	0.326	-1.61055	0.0107107	0.0642642	593	gi|762086870|ref|XP_011425717.1|	PREDICTED: collagen alpha-1(XIV) chain-like [Crassostrea gigas]	sp|P51942|MATN1_MOUSE	Cartilage matrix protein OS=Mus musculus GN=Matn1 PE=2 SV=2	Hs4505111	KOG1217	Fibrillins and related proteins containing Ca2+-binding EGF-like domains	--	--	--	-	-	-
Unigene0006381	1	0.946	0.712	0.79	0.973	0.751	-0.373627	0.0477351	0.123175	1389	gi|871255171|ref|XP_012942048.1|	PREDICTED: cubilin-like [Aplysia californica]	--	--	--	--	--	--	--	--	-	-	-
Unigene0006389	1	1.049	1.467	1.511	1.0245	1.489	0.539424	0.00560123	0.0520357	3873	gi|762104986|ref|XP_011435044.1|	PREDICTED: glycine dehydrogenase (decarboxylating), mitochondrial-like isoform X1 [Crassostrea gigas]	sp|P15505|GCSP_CHICK	Glycine dehydrogenase (decarboxylating), mitochondrial OS=Gallus gallus GN=GLDC PE=1 SV=2	Hs18573217	KOG2040	Glycine dehydrogenase (decarboxylating)	K00281	xla:379833	glycine dehydrogenase [EC:1.4.4.2]	GO:0006544//glycine metabolic process	GO:0043168//anion binding;GO:0016642	-
Unigene0006411	1	0.944	0.752	0.753	0.972	0.7525	-0.369265	0.0124837	0.0663428	3903	gi|762085322|ref|XP_011424971.1|	PREDICTED: neural cell adhesion molecule 1-like isoform X2 [Crassostrea gigas]	sp|O35136|NCAM2_MOUSE	Neural cell adhesion molecule 2 OS=Mus musculus GN=Ncam2 PE=2 SV=1	Hs4758764	KOG3510	FOG: Immunoglobulin C-2 Type/fibronectin type III domains	K06491	rno:288280	neural cell adhesion molecule	-	-	-
Unigene0006440	1	0.997	0.618	0.663	0.9985	0.6405	-0.640564	0.00620073	0.0541836	2035	gi|762110958|ref|XP_011438183.1|	PREDICTED: annexin A7-like [Crassostrea gigas]	sp|Q4R5L5|ANXA7_MACFA	Annexin A7 OS=Macaca fascicularis GN=ANXA7 PE=2 SV=1	Hs4809279	KOG0819	Annexin	--	--	--	-	GO:0043167//ion binding	-
Unigene0006599	1	1.015	0.683	0.703	1.0075	0.693	-0.539853	0.00187699	0.0375482	249	gi|762105940|ref|XP_011435547.1|	PREDICTED: nucleosome assembly protein 1-like 1 isoform X3 [Crassostrea gigas]	sp|Q28EB4|NP1L1_XENTR	Nucleosome assembly protein 1-like 1 OS=Xenopus tropicalis GN=nap1l1 PE=2 SV=1	Hs5174613	KOG1507	Nucleosome assembly protein NAP-1	K11279	dre:368260	nucleosome assembly protein 1-like 1	GO:0034728//nucleosome organization;GO:0009620//response to fungus	-	GO:0043231//intracellular membrane-bounded organelle
Unigene0006605	1	1.182	2.51	2.065	1.091	2.2875	1.06812	0.0289197	0.0922105	1180	gi|405974951|gb|EKC39558.1|	SET and MYND domain-containing protein 5 [Crassostrea gigas]	sp|O94256|SET6_SCHPO	SET domain and MYND-type zinc finger protein 6 OS=Schizosaccharomyces pombe (strain 972 / ATCC 24843) GN=set6 PE=3 SV=1	SPBP8B7.07c	KOG2084	Predicted histone tail methylase containing SET domain	K11426	nve:NEMVE_v1g214071	SET and MYND domain-containing protein	-	-	-
Unigene0006628	1	0.918	1.551	1.418	0.959	1.4845	0.630374	0.0195311	0.0754388	489	gi|817082981|ref|XP_012264078.1|	PREDICTED: NADH-ubiquinone oxidoreductase 49 kDa subunit [Athalia rosae]	sp|Q641Y2|NDUS2_RAT	NADH dehydrogenase [ubiquinone] iron-sulfur protein 2, mitochondrial OS=Rattus norvegicus GN=Ndufs2 PE=1 SV=1	CE11980	KOG2870	NADH:ubiquinone oxidoreductase, NDUFS2/49 kDa subunit	K03935	aag:AaeL_AAEL011381	NADH dehydrogenase (ubiquinone) Fe-S protein 2 [EC:1.6.5.3 1.6.99.3]	GO:0044710	GO:0016491//oxidoreductase activity;GO:0000166//nucleotide binding;GO:0048037//cofactor binding	-
Unigene0006647	1	0.874	0.315	0.418	0.937	0.3665	-1.35424	0.0263257	0.0881805	1606	gi|762094528|ref|XP_011429747.1|	PREDICTED: fibulin-2-like [Crassostrea gigas]	sp|Q53RD9|FBLN7_HUMAN	Fibulin-7 OS=Homo sapiens GN=FBLN7 PE=2 SV=1	CE26701	KOG1217	Fibrillins and related proteins containing Ca2+-binding EGF-like domains	--	--	--	-	-	-
Unigene0006648	1	0.863	0.578	0.522	0.9315	0.55	-0.760124	0.0278507	0.0905879	1263	gi|405966512|gb|EKC31789.1|	Fibulin-2 [Crassostrea gigas]	sp|P37889|FBLN2_MOUSE	Fibulin-2 OS=Mus musculus GN=Fbln2 PE=1 SV=2	CE26702	KOG1217	Fibrillins and related proteins containing Ca2+-binding EGF-like domains	--	--	--	-	-	-
Unigene0007622	1	0.976	0.159	0.168	0.988	0.1635	-2.59522	0.000279592	0.0285392	817	gi|82408372|gb|ABB73031.1|	LIM protein [Mytilus edulis]	sp|P50460|CSRP2_CHICK	Cysteine and glycine-rich protein 2 OS=Gallus gallus GN=CSRP2 PE=2 SV=3	Hs4503101	KOG1700	Regulatory protein MLP and related LIM proteins	K09377	bfo:BRAFLDRAFT_269843	cysteine and glycine-rich protein	-	GO:0046914//transition metal ion binding	-
Unigene0007729	1	1.098	0.68	0.739	1.049	0.7095	-0.56414	0.0246937	0.085917	3038	gi|762153401|ref|XP_011414737.1|	PREDICTED: serine/threonine-protein kinase MRCK alpha-like isoform X4 [Crassostrea gigas]	sp|O54874|MRCKA_RAT	Serine/threonine-protein kinase MRCK alpha OS=Rattus norvegicus GN=Cdc42bpa PE=1 SV=1	Hs16357474_1	KOG0612	Rho-associated, coiled-coil containing protein kinase	K08286	tgu:100228637	protein-serine/threonine kinase [EC:2.7.11.-]	GO:0019222//regulation of metabolic process;GO:0006464//cellular protein modification process;GO:0030036//actin cytoskeleton organization;GO:0006796//phosphate-containing compound metabolic process;GO:0007165//signal transduction	GO:0043169//cation binding;GO:0032550;GO:0030695//GTPase regulator activity;GO:0004672//protein kinase activity	-
Unigene0007791	1	0.878	1.448	1.451	0.939	1.4495	0.626358	0.0215251	0.0801357	2981	gi|405973131|gb|EKC37862.1|	Acetylcholinesterase [Crassostrea gigas]	sp|Q86GC8|ACES_CULPI	Acetylcholinesterase OS=Culex pipiens GN=ACHE1 PE=2 SV=2	Hs4557239	KOG4389	Acetylcholinesterase/Butyrylcholinesterase	K01049	bfo:BRAFLDRAFT_119542	acetylcholinesterase [EC:3.1.1.7]	-	-	-
Unigene0007801	1	0.99	0.109	0.112	0.995	0.1105	-3.17065	4.33783e-05	0.0175073	1689	gi|762119391|ref|XP_011442603.1|	PREDICTED: transgelin-3-like isoform X3 [Crassostrea gigas]	sp|Q5R6R2|TAGL3_PONAB	Transgelin-3 OS=Pongo abelii GN=TAGLN3 PE=2 SV=1	CE17614	KOG2046	Calponin	--	--	--	-	-	-
Unigene0007913	1	1.106	2.034	1.877	1.053	1.9555	0.893032	0.0106445	0.0642642	2322	gi|13537551|dbj|BAB40711.1|	myosin [Mizuhopecten yessoensis]	sp|P24733|MYS_ARGIR	Myosin heavy chain, striated muscle OS=Argopecten irradians PE=1 SV=1	Hs20542063	KOG0161	Myosin class II heavy chain	K10352	tgu:100220019	myosin heavy chain	-	GO:0008092//cytoskeletal protein binding;GO:0017111//nucleoside-triphosphatase activity;GO:0032550	GO:0016459//myosin complex;GO:0043292//contractile fiber
Unigene0007916	1	1.043	1.752	1.602	1.0215	1.677	0.715193	0.00983707	0.0636577	3480	gi|13537551|dbj|BAB40711.1|	myosin [Mizuhopecten yessoensis]	sp|P24733|MYS_ARGIR	Myosin heavy chain, striated muscle OS=Argopecten irradians PE=1 SV=1	CE07306	KOG0161	Myosin class II heavy chain	K10352	smm:Smp_085540.6	myosin heavy chain	-	GO:0008092//cytoskeletal protein binding;GO:0017111//nucleoside-triphosphatase activity;GO:0032550	GO:0016459//myosin complex;GO:0043292//contractile fiber
Unigene0007917	1	1.113	2.001	1.949	1.0565	1.975	0.90256	0.00764229	0.0573436	704	gi|5817598|gb|AAD52842.1|AF134172_1	myosin heavy chain [Pecten maximus]	sp|P24733|MYS_ARGIR	Myosin heavy chain, striated muscle OS=Argopecten irradians PE=1 SV=1	Hs4557773	KOG0161	Myosin class II heavy chain	--	--	--	-	GO:0003779//actin binding;GO:0017111//nucleoside-triphosphatase activity;GO:0032550	GO:0016459//myosin complex;GO:0043292//contractile fiber
Unigene0007930	1	0.754	0.233	0.193	0.877	0.213	-2.04172	0.014185	0.0674771	906	gi|405966652|gb|EKC31912.1|	Dehydrogenase/reductase SDR family member 13 [Crassostrea gigas]	sp|Q6UX07|DHR13_HUMAN	Dehydrogenase/reductase SDR family member 13 OS=Homo sapiens GN=DHRS13 PE=2 SV=1	Hs21389583	KOG1208	Dehydrogenases with different specificities (related to short-chain alcohol dehydrogenases)	K11169	spu:589120	dehydrogenase/reductase SDR family member 13 [EC:1.1.-.-]	-	-	-
Unigene0007975	1	1.066	0.354	0.409	1.033	0.3815	-1.43709	0.00619969	0.0541836	974	gi|405974166|gb|EKC38834.1|	Titin [Crassostrea gigas]	sp|Q23551|UNC22_CAEEL	Twitchin OS=Caenorhabditis elegans GN=unc-22 PE=1 SV=3	CE06635	KOG0613	Projectin/twitchin and related proteins	--	--	--	GO:0006796//phosphate-containing compound metabolic process	GO:0036094//small molecule binding;GO:0004672//protein kinase activity;GO:1901363;GO:0097159//organic cyclic compound binding	-
Unigene0007976	1	1.11	0.383	0.346	1.055	0.3645	-1.53325	0.00466307	0.0506765	1641	gi|762102179|ref|XP_011433578.1|	PREDICTED: twitchin-like [Crassostrea gigas]	sp|Q8WZ42|TITIN_HUMAN	Titin OS=Homo sapiens GN=TTN PE=1 SV=4	7304284	KOG4475	FOG: Immunoglobin and related proteins	--	--	--	-	GO:0016740//transferase activity	-
Unigene0007978	1	1.164	0.406	0.377	1.082	0.3915	-1.46662	0.00686611	0.0558323	1583	gi|405974166|gb|EKC38834.1|	Titin [Crassostrea gigas]	sp|O01761|UNC89_CAEEL	Muscle M-line assembly protein unc-89 OS=Caenorhabditis elegans GN=unc-89 PE=1 SV=3	7304284	KOG4475	FOG: Immunoglobin and related proteins	--	--	--	-	-	-
Unigene0007979	1	1.034	0.339	0.305	1.017	0.322	-1.65919	0.00230952	0.0416493	10050	gi|762102179|ref|XP_011433578.1|	PREDICTED: twitchin-like [Crassostrea gigas]	sp|Q23551|UNC22_CAEEL	Twitchin OS=Caenorhabditis elegans GN=unc-22 PE=1 SV=3	7304283	KOG0613	Projectin/twitchin and related proteins	--	--	--	GO:0006796//phosphate-containing compound metabolic process	GO:0036094//small molecule binding;GO:0004672//protein kinase activity;GO:1901363;GO:0097159//organic cyclic compound binding	-
Unigene0007981	1	1.014	1.723	1.919	1.007	1.821	0.854667	0.00834127	0.0589132	1457	gi|674568758|emb|CDS17876.1|	Ndr [Echinococcus granulosus]	sp|Q92597|NDRG1_HUMAN	Protein NDRG1 OS=Homo sapiens GN=NDRG1 PE=1 SV=1	CE03845	KOG2931	Differentiation-related gene 1 protein (NDR1 protein), related proteins	--	--	--	-	-	-
Unigene0008001	1	0.946	1.482	1.365	0.973	1.4235	0.548931	0.016618	0.0703419	991	gi|134141898|gb|ABO61333.1|	Na+/K+ ATPase alpha subunit [Doryteuthis opalescens]	sp|P13607|ATNA_DROME	Sodium/potassium-transporting ATPase subunit alpha OS=Drosophila melanogaster GN=Atpalpha PE=1 SV=3	HsM4502269	KOG0203	Na+/K+ ATPase, alpha subunit	K01539	isc:IscW_ISCW002538	sodium/potassium-transporting ATPase subunit alpha [EC:3.6.3.9]	GO:0009152//purine ribonucleotide biosynthetic process;GO:0006814//sodium ion transport	GO:0032550;GO:0008556//potassium-transporting ATPase activity;GO:0043169//cation binding	GO:0031224//intrinsic component of membrane
Unigene0008164	1	1.042	0.338	0.313	1.021	0.3255	-1.64925	0.0014489	0.0365478	1726	gi|762112371|ref|XP_011438922.1|	PREDICTED: major egg antigen-like isoform X1 [Crassostrea gigas]	sp|P12812|P40_SCHMA	Major egg antigen OS=Schistosoma mansoni PE=2 SV=1	7293608	KOG3591	Alpha crystallins	--	--	--	-	-	-
Unigene0008176	1	0.864	0.539	0.631	0.932	0.585	-0.671893	0.0492623	0.125099	263	gi|343952714|gb|AEM68317.1|	beta tubulin, partial [Nuculana pernula]	sp|P02556|TBB_LYTPI	Tubulin beta chain (Fragment) OS=Lytechinus pictus PE=2 SV=1	Hs4507729	KOG1375	Beta tubulin	K07375	mcc:714423	tubulin beta	GO:0009154//purine ribonucleotide catabolic process;GO:0043623//cellular protein complex assembly	GO:0017111//nucleoside-triphosphatase activity;GO:0032550;GO:0005198//structural molecule activity	GO:0032991//macromolecular complex;GO:0015630//microtubule cytoskeleton
Unigene0008184	1	1.004	0.567	0.66	1.002	0.6135	-0.707747	0.0228898	0.0834475	489	gi|126697464|gb|ABO26689.1|	beta-tubulin [Haliotis discus discus]	sp|P86221|TBB4B_MESAU	Tubulin beta-4B chain (Fragments) OS=Mesocricetus auratus GN=TUBB4B PE=1 SV=1	Hs5174735	KOG1375	Beta tubulin	K07375	xla:379202	tubulin beta	GO:0009154//purine ribonucleotide catabolic process;GO:0043623//cellular protein complex assembly	GO:0017111//nucleoside-triphosphatase activity;GO:0032550;GO:0005198//structural molecule activity	GO:0032991//macromolecular complex;GO:0015630//microtubule cytoskeleton
Unigene0008232	1	0.861	0.374	0.353	0.9305	0.3635	-1.35605	0.00724058	0.0562852	5306	gi|762091047|ref|XP_011427909.1|	PREDICTED: basement membrane-specific heparan sulfate proteoglycan core protein-like isoform X4 [Crassostrea gigas]	sp|P98160|PGBM_HUMAN	Basement membrane-specific heparan sulfate proteoglycan core protein OS=Homo sapiens GN=HSPG2 PE=1 SV=4	Hs7427517	KOG3509	Basement membrane-specific heparan sulfate proteoglycan (HSPG) core protein	--	--	--	-	-	-
Unigene0008235	1	0.865	0.355	0.314	0.9325	0.3345	-1.4791	0.00848796	0.0590025	9001	gi|762091053|ref|XP_011427913.1|	PREDICTED: basement membrane-specific heparan sulfate proteoglycan core protein-like isoform X7 [Crassostrea gigas]	sp|P98160|PGBM_HUMAN	Basement membrane-specific heparan sulfate proteoglycan core protein OS=Homo sapiens GN=HSPG2 PE=1 SV=4	Hs7427517	KOG3509	Basement membrane-specific heparan sulfate proteoglycan (HSPG) core protein	K06255	hsa:3339	heparan sulfate proteoglycan 2 (perlecan)	-	-	-
Unigene0008256	1	1.054	3.074	2.584	1.027	2.829	1.46186	0.00797296	0.0579681	1993	gi|762104052|ref|XP_011434554.1|	PREDICTED: ryanodine receptor 44F-like isoform X5 [Crassostrea gigas]	sp|Q24498|RY44_DROME	Ryanodine receptor 44F OS=Drosophila melanogaster GN=Rya-r44F PE=1 SV=3	7303993	KOG2243	Ca2+ release channel (ryanodine receptor)	K05327	cqu:CpipJ_CPIJ001302	ryanodine receptor, invertebrate	GO:0044763;GO:0006811//ion transport	GO:0005262//calcium channel activity	GO:0016020//membrane
Unigene0008258	1	0.944	2.331	2.198	0.972	2.2645	1.22016	0.00235878	0.0416493	13627	gi|780626413|ref|XP_011684419.1|	PREDICTED: ryanodine receptor 44F isoform X17 [Wasmannia auropunctata]	sp|Q24498|RY44_DROME	Ryanodine receptor 44F OS=Drosophila melanogaster GN=Rya-r44F PE=1 SV=3	7303993	KOG2243	Ca2+ release channel (ryanodine receptor)	K05327	dvi:Dvir_GJ21297	ryanodine receptor, invertebrate	GO:0044765;GO:0044763	GO:0005216//ion channel activity	-
Unigene0008259	1	0.907	0.578	0.536	0.9535	0.557	-0.775556	0.0129344	0.0663428	6584	gi|762109423|ref|XP_011437368.1|	PREDICTED: laminin subunit alpha-like [Crassostrea gigas]	sp|Q00174|LAMA_DROME	Laminin subunit alpha OS=Drosophila melanogaster GN=LanA PE=1 SV=2	CE25049	KOG1836	Extracellular matrix glycoprotein Laminin subunits alpha and gamma	K06240	phu:Phum_PHUM537140	laminin, alpha 3/5	-	-	-
Unigene0008260	1	0.887	0.581	0.508	0.9435	0.5445	-0.79309	0.0257358	0.087712	1918	gi|762109423|ref|XP_011437368.1|	PREDICTED: laminin subunit alpha-like [Crassostrea gigas]	sp|Q00174|LAMA_DROME	Laminin subunit alpha OS=Drosophila melanogaster GN=LanA PE=1 SV=2	7295354	KOG1836	Extracellular matrix glycoprotein Laminin subunits alpha and gamma	K06240	api:100169395	laminin, alpha 3/5	-	-	-
Unigene0008262	1	0.947	0.527	0.512	0.9735	0.5195	-0.906057	0.0024015	0.0418064	1343	gi|871260951|ref|XP_012943161.1|	PREDICTED: laminin subunit alpha-like isoform X2 [Aplysia californica]	sp|P19137|LAMA1_MOUSE	Laminin subunit alpha-1 OS=Mus musculus GN=Lama1 PE=1 SV=1	Hs4504949	KOG1836	Extracellular matrix glycoprotein Laminin subunits alpha and gamma	--	--	--	-	-	-
Unigene0008263	1	0.928	0.55	0.581	0.964	0.5655	-0.769506	0.00747315	0.0570173	615	gi|871260948|ref|XP_012943159.1|	PREDICTED: laminin subunit alpha-like isoform X1 [Aplysia californica]	sp|Q16363|LAMA4_HUMAN	Laminin subunit alpha-4 OS=Homo sapiens GN=LAMA4 PE=1 SV=4	Hs4504949	KOG1836	Extracellular matrix glycoprotein Laminin subunits alpha and gamma	K06240	phu:Phum_PHUM537140	laminin, alpha 3/5	-	-	-
Unigene0008316	1	1.054	2.39	2.595	1.027	2.4925	1.27916	0.00302289	0.0455142	345	gi|405970416|gb|EKC35324.1|	Titin [Crassostrea gigas]	sp|A2ASS6|TITIN_MOUSE	Titin OS=Mus musculus GN=Ttn PE=1 SV=1	Hs19747267	KOG0613	Projectin/twitchin and related proteins	K12567	rno:84015	titin [EC:2.7.11.1]	-	GO:0016740//transferase activity	-
Unigene0008317	1	0.997	2.085	1.756	0.9985	1.9205	0.943648	0.016991	0.0711175	1691	gi|405970416|gb|EKC35324.1|	Titin [Crassostrea gigas]	sp|Q8WZ42|TITIN_HUMAN	Titin OS=Homo sapiens GN=TTN PE=1 SV=4	Hs20143922	KOG0613	Projectin/twitchin and related proteins	K12567	spu:590007	titin [EC:2.7.11.1]	-	GO:0016740//transferase activity	-
Unigene0008318	1	0.991	2.244	1.924	0.9955	2.084	1.06586	0.0107894	0.0644236	6592	gi|762129968|ref|XP_011448112.1|	PREDICTED: titin-like [Crassostrea gigas]	sp|Q8WZ42|TITIN_HUMAN	Titin OS=Homo sapiens GN=TTN PE=1 SV=4	Hs19747267	KOG0613	Projectin/twitchin and related proteins	K12567	gga:770789	titin [EC:2.7.11.1]	-	-	-
Unigene0008319	1	1.005	2	2.029	1.0025	2.0145	1.00682	0.000119136	0.0175073	6269	gi|871274397|ref|XP_012945736.1|	PREDICTED: titin-like [Aplysia californica]	sp|Q8WZ42|TITIN_HUMAN	Titin OS=Homo sapiens GN=TTN PE=1 SV=4	Hs19747267	KOG0613	Projectin/twitchin and related proteins	K12567	spu:590007	titin [EC:2.7.11.1]	-	GO:0016740//transferase activity	-
Unigene0008321	1	1.021	2.145	1.891	1.0105	2.018	0.997857	0.0084657	0.0590025	12638	gi|871274397|ref|XP_012945736.1|	PREDICTED: titin-like [Aplysia californica]	sp|Q8WZ42|TITIN_HUMAN	Titin OS=Homo sapiens GN=TTN PE=1 SV=4	Hs20143922	KOG0613	Projectin/twitchin and related proteins	K12567	spu:590007	titin [EC:2.7.11.1]	-	GO:0016740//transferase activity	-
Unigene0008322	1	1.069	4.022	4.509	1.0345	4.2655	2.04378	0.00217814	0.0407906	1124	--	--	--	--	--	--	--	--	--	--	-	-	-
Unigene0008379	1	0.986	1.293	1.257	0.993	1.275	0.360632	0.00396409	0.0490413	1002	gi|762129970|ref|XP_011448113.1|	PREDICTED: titin-like [Crassostrea gigas]	sp|Q8WZ42|TITIN_HUMAN	Titin OS=Homo sapiens GN=TTN PE=1 SV=4	Hs20143916	KOG0613	Projectin/twitchin and related proteins	--	--	--	GO:0007015//actin filament organization;GO:0001932//regulation of protein phosphorylation;GO:0000070//mitotic sister chromatid segregation;GO:0048738//cardiac muscle tissue development;GO:0007599//hemostasis;GO:0006941//striated muscle contraction;GO:0003007//heart morphogenesis;GO:0010038//response to metal ion;GO:0014866//skeletal myofibril assembly;GO:0014897	GO:0004672//protein kinase activity;GO:0005198//structural molecule activity;GO:0046872//metal ion binding;GO:0019900//kinase binding;GO:0051393//alpha-actinin binding;GO:0003779//actin binding	GO:0031672//A band;GO:0015629//actin cytoskeleton;GO:0031988//membrane-bounded vesicle;GO:0000228//nuclear chromosome;GO:0031674//I band
Unigene0008385	1	0.955	1.405	1.247	0.9775	1.326	0.439912	0.0416513	0.113145	962	gi|762129970|ref|XP_011448113.1|	PREDICTED: titin-like [Crassostrea gigas]	sp|Q86TC9|MYPN_HUMAN	Myopalladin OS=Homo sapiens GN=MYPN PE=1 SV=2	Hs20143916	KOG0613	Projectin/twitchin and related proteins	--	--	--	-	-	-
Unigene0008386	1	0.946	1.364	1.348	0.973	1.356	0.478845	0.00721428	0.0562852	4105	gi|405970417|gb|EKC35325.1|	Titin [Crassostrea gigas]	sp|Q8WZ42|TITIN_HUMAN	Titin OS=Homo sapiens GN=TTN PE=1 SV=4	Hs20143916	KOG0613	Projectin/twitchin and related proteins	--	--	--	-	-	-
Unigene0008428	1	1.286	0.509	0.457	1.143	0.483	-1.24273	0.024668	0.085917	1460	--	--	--	--	--	--	--	--	--	--	-	-	-
Unigene0008471	1	0.962	0.819	0.751	0.981	0.785	-0.32156	0.0422235	0.114197	3100	gi|762075766|ref|XP_011444048.1|	PREDICTED: talin-1-like isoform X2 [Crassostrea gigas]	sp|Q9Y490|TLN1_HUMAN	Talin-1 OS=Homo sapiens GN=TLN1 PE=1 SV=3	Hs16753233	KOG4261	Talin	K06271	bta:783470	talin	GO:0007010//cytoskeleton organization;GO:0022610	GO:0008092//cytoskeletal protein binding;GO:0005102//receptor binding;GO:0005198//structural molecule activity	GO:0005856//cytoskeleton;GO:0005924//cell-substrate adherens junction;GO:0031252//cell leading edge
Unigene0008489	1	1.116	0.589	0.434	1.058	0.5115	-1.04853	0.0452179	0.120062	2140	gi|405965398|gb|EKC30775.1|	Sorbin and SH3 domain-containing protein 1 [Crassostrea gigas]	sp|Q62417|SRBS1_MOUSE	Sorbin and SH3 domain-containing protein 1 OS=Mus musculus GN=Sorbs1 PE=1 SV=2	7303765	KOG4225	Sorbin and SH3 domain-containing protein	--	--	--	-	-	-
Unigene0009911	1	0.857	0.482	0.586	0.9285	0.534	-0.798062	0.0468105	0.12155	239	gi|81367459|gb|ABB71673.1|	C-type lectin B [Azumapecten farreri]	--	--	--	--	--	--	--	--	-	GO:0005488//binding	-
Unigene0010161	1	1.021	2.395	2.404	1.0105	2.3995	1.24766	0.000149026	0.0175073	376	gi|22758900|gb|AAN05609.1|	ribosomal protein L14 [Argopecten irradians]	sp|O46160|RL14_LUMRU	60S ribosomal protein L14 OS=Lumbricus rubellus GN=RPL14 PE=3 SV=1	Hs20555164	KOG3421	60S ribosomal protein L14	K02875	nve:NEMVE_v1g244001	large subunit ribosomal protein L14e	GO:0010467//gene expression	GO:0005198//structural molecule activity	GO:0030529//ribonucleoprotein complex
Unigene0010162	1	1.021	2.395	2.404	1.0105	2.3995	1.24766	0.000149026	0.0175073	376	gi|22758900|gb|AAN05609.1|	ribosomal protein L14 [Argopecten irradians]	sp|O46160|RL14_LUMRU	60S ribosomal protein L14 OS=Lumbricus rubellus GN=RPL14 PE=3 SV=1	Hs20555164	KOG3421	60S ribosomal protein L14	K02875	nve:NEMVE_v1g244001	large subunit ribosomal protein L14e	GO:0010467//gene expression	GO:0005198//structural molecule activity	GO:0030529//ribonucleoprotein complex
Unigene0010264	1	0.965	2.023	2.156	0.9825	2.0895	1.08863	0.00233137	0.0416493	845	gi|22758864|gb|AAN05591.1|	ribosomal protein L7 [Argopecten irradians]	sp|O01802|RL7_CAEEL	60S ribosomal protein L7 OS=Caenorhabditis elegans GN=rpl-7 PE=3 SV=1	CE11024	KOG3184	60S ribosomal protein L7	K02937	isc:IscW_ISCW004030	large subunit ribosomal protein L7e	-	-	GO:0030529//ribonucleoprotein complex
Unigene0010779	1	1.061	2.212	2.134	1.0305	2.173	1.07634	0.00214503	0.0407886	2088	gi|2196556|dbj|BAA20456.1|	troponin T [Mizuhopecten yessoensis]	sp|Q9XZ71|TNNT_PERAM	Troponin T OS=Periplaneta americana GN=TNT PE=2 SV=1	7292899	KOG3634	Troponin	K12046	api:100163274	troponin T, fast skeletal muscle	GO:0006936//muscle contraction	-	GO:0005865//striated muscle thin filament
Unigene0010831	1	0.939	0.314	0.232	0.9695	0.273	-1.82834	0.0143091	0.0677627	972	gi|762150752|ref|XP_011413342.1|	PREDICTED: PDZ and LIM domain protein Zasp-like [Crassostrea gigas]	sp|A1ZA47|ZASP_DROME	PDZ and LIM domain protein Zasp OS=Drosophila melanogaster GN=Zasp52 PE=1 SV=2	7303036	KOG1703	Adaptor protein Enigma and related PDZ-LIM proteins	--	--	--	-	-	-
Unigene0010886	1	0.968	0.469	0.395	0.984	0.432	-1.18763	0.0109881	0.064448	1570	gi|762106909|ref|XP_011436052.1|	PREDICTED: glycogenin-1-like isoform X3 [Crassostrea gigas]	sp|Q9R062|GLYG_MOUSE	Glycogenin-1 OS=Mus musculus GN=Gyg1 PE=1 SV=3	7291265	KOG1950	Glycosyl transferase, family 8 - glycogenin	K00750	ame:552421	glycogenin glucosyltransferase [EC:2.4.1.186]	-	-	-
Unigene0011026	1	0.83	4.218	2.975	0.915	3.5965	1.97475	0.0205773	0.0775414	461	gi|405954419|gb|EKC21865.1|	Collagen alpha-3(VI) chain [Crassostrea gigas]	sp|Q8CIZ8|VWF_MOUSE	von Willebrand factor OS=Mus musculus GN=Vwf PE=1 SV=2	Hs18201923	KOG3544	Collagens (type IV and type XIII), and related proteins	--	--	--	-	-	-
Unigene0011044	1	0.972	0.509	0.467	0.986	0.488	-1.01471	0.00412028	0.0490413	1159	gi|405954837|gb|EKC22166.1|	Tryptophanyl-tRNA synthetase, cytoplasmic [Crassostrea gigas]	sp|P23381|SYWC_HUMAN	Tryptophan--tRNA ligase, cytoplasmic OS=Homo sapiens GN=WARS PE=1 SV=2	Hs14754335	KOG2145	Cytoplasmic tryptophanyl-tRNA synthetase	K01867	tgu:100232577	tryptophanyl-tRNA synthetase [EC:6.1.1.2]	GO:0006418//tRNA aminoacylation for protein translation	GO:0032550;GO:0004812//aminoacyl-tRNA ligase activity	GO:0044424
Unigene0011450	1	0.961	0.395	0.387	0.9805	0.391	-1.32635	0.000591575	0.030864	694	gi|762084507|ref|XP_011424747.1|	PREDICTED: LIM and SH3 domain protein Lasp-like isoform X7 [Crassostrea gigas]	sp|Q8I7C3|LASP1_DROME	LIM and SH3 domain protein Lasp OS=Drosophila melanogaster GN=Lasp PE=1 SV=2	CE00166	KOG1702	Nebulin repeat protein	--	--	--	-	GO:0046872//metal ion binding	-
Unigene0011579	1	1.067	1.734	1.66	1.0335	1.697	0.715448	0.0061446	0.0541836	1907	gi|762149047|ref|XP_011412451.1|	PREDICTED: dihydrolipoyllysine-residue acetyltransferase component of pyruvate dehydrogenase complex, mitochondrial-like [Crassostrea gigas]	sp|P10515|ODP2_HUMAN	Dihydrolipoyllysine-residue acetyltransferase component of pyruvate dehydrogenase complex, mitochondrial OS=Homo sapiens GN=DLAT PE=1 SV=3	Hs17458911	KOG0557	Dihydrolipoamide acetyltransferase	K00627	bfo:BRAFLDRAFT_58105	pyruvate dehydrogenase E2 component (dihydrolipoamide acetyltransferase) [EC:2.3.1.12]	GO:0008152//metabolic process	GO:0016746//transferase activity, transferring acyl groups	GO:0044444//cytoplasmic part
Unigene0011584	1	0.897	0.257	0.311	0.9485	0.284	-1.73976	0.00814183	0.0585076	1284	gi|762140241|ref|XP_011453286.1|	PREDICTED: protein stum homolog [Crassostrea gigas]	sp|Q5TYP8|STUM_DANRE	Protein stum homolog OS=Danio rerio GN=si:dkeyp-59a8.4 PE=3 SV=1	--	--	--	--	--	--	-	-	-
Unigene0011669	1	0.903	3.478	3.065	0.9515	3.2715	1.78168	0.00430281	0.0490413	2952	gi|675369292|gb|KFM62194.1|	Titin, partial [Stegodyphus mimosarum]	sp|O01761|UNC89_CAEEL	Muscle M-line assembly protein unc-89 OS=Caenorhabditis elegans GN=unc-89 PE=1 SV=3	CE08028_2	KOG4475	FOG: Immunoglobin and related proteins	--	--	--	GO:0044763	-	-
Unigene0011691	1	0.927	0.72	0.702	0.9635	0.711	-0.438435	0.0169223	0.0711175	1666	gi|762108348|ref|XP_011436798.1|	PREDICTED: F-actin-capping protein subunit alpha-1-like isoform X2 [Crassostrea gigas]	sp|Q9W2N0|CAPZA_DROME	F-actin-capping protein subunit alpha OS=Drosophila melanogaster GN=cpa PE=2 SV=1	7291228	KOG0836	F-actin capping protein, alpha subunit	K10364	ame:552486	capping protein (actin filament) muscle Z-line, alpha	GO:0007010//cytoskeleton organization	GO:0008092//cytoskeletal protein binding	GO:0043234//protein complex;GO:0015629//actin cytoskeleton
Unigene0011765	1	0.924	0.373	0.286	0.962	0.3295	-1.54576	0.0160781	0.0697281	991	gi|405964548|gb|EKC30019.1|	Heat shock protein 70 B2 [Crassostrea gigas]	sp|P41827|HSP74_ANOAL	Heat shock protein 70 B2 OS=Anopheles albimanus GN=HSP70B2 PE=3 SV=1	7301096	KOG0101	Molecular chaperones HSP70/HSC70, HSP70 superfamily	K03283	bfo:BRAFLDRAFT_277443	heat shock 70kDa protein 1/8	GO:0050896//response to stimulus	GO:0032550	-
Unigene0011841	1	0.88	0.431	0.409	0.94	0.42	-1.16227	0.00730219	0.0564094	1345	gi|762074236|ref|XP_011437904.1|	PREDICTED: gelsolin-like protein 2 [Crassostrea gigas]	sp|Q8MPM1|GELS2_LUMTE	Gelsolin-like protein 2 OS=Lumbricus terrestris GN=gelsolin PE=1 SV=1	At2g41740	KOG0443	Actin regulatory proteins (gelsolin/villin family)	--	--	--	-	-	-
Unigene0011912	1	1.094	0.545	0.529	1.047	0.537	-0.963267	0.00499998	0.0508161	7710	gi|768913770|ref|XP_011620201.1|	PREDICTED: E3 ubiquitin-protein ligase HUWE1 isoform X5 [Takifugu rubripes]	sp|Q7Z6Z7|HUWE1_HUMAN	E3 ubiquitin-protein ligase HUWE1 OS=Homo sapiens GN=HUWE1 PE=1 SV=3	7293111	KOG0939	E3 ubiquitin-protein ligase/Putative upstream regulatory element binding protein	K10592	bta:511826	E3 ubiquitin-protein ligase HUWE1 [EC:6.3.2.19]	-	-	-
Unigene0011948	1	0.957	0.652	0.711	0.9785	0.6815	-0.521858	0.0174903	0.0717918	3929	gi|871264337|ref|XP_012943792.1|	PREDICTED: collagen alpha-3(VI) chain-like isoform X1 [Aplysia californica]	sp|A6NMZ7|CO6A6_HUMAN	Collagen alpha-6(VI) chain OS=Homo sapiens GN=COL6A6 PE=1 SV=2	Hs17149807	KOG3544	Collagens (type IV and type XIII), and related proteins	K06238	xtr:100486063	collagen, type VI, alpha	-	-	-
Unigene0011949	1	0.805	2.404	2.065	0.9025	2.2345	1.30795	0.020548	0.0775414	797	gi|762125184|ref|XP_011445610.1|	PREDICTED: collagen alpha-3(VI) chain-like [Crassostrea gigas]	sp|Q91145|COCA1_NOTVI	Collagen alpha-1(XII) chain (Fragment) OS=Notophthalmus viridescens PE=2 SV=1	Hs22047239_1	KOG1217	Fibrillins and related proteins containing Ca2+-binding EGF-like domains	--	--	--	-	-	-
Unigene0011952	1	0.978	0.655	0.585	0.989	0.62	-0.673702	0.0147787	0.0681585	3474	gi|871264340|ref|XP_012943793.1|	PREDICTED: collagen alpha-3(VI) chain-like isoform X2 [Aplysia californica]	sp|Q8C6K9|CO6A6_MOUSE	Collagen alpha-6(VI) chain OS=Mus musculus GN=Col6a6 PE=1 SV=2	Hs22043058	KOG3544	Collagens (type IV and type XIII), and related proteins	--	--	--	-	-	-
Unigene0012024	1	0.966	0.71	0.731	0.983	0.7205	-0.448193	0.00526007	0.0508161	1337	gi|871223789|ref|XP_005095513.2|	PREDICTED: protein-glutamine gamma-glutamyltransferase K-like [Aplysia californica]	sp|Q05187|TGMH_TACTR	Hemocyte protein-glutamine gamma-glutamyltransferase OS=Tachypleus tridentatus PE=1 SV=1	--	--	--	K05619	rno:60335	transglutaminase 1 [EC:2.3.2.13]	-	-	-
Unigene0012027	1	0.993	0.752	0.741	0.9965	0.7465	-0.416728	0.0007974	0.0322509	1940	gi|124518460|gb|ABN13875.1|	hemocyte transglutaminase [Litopenaeus vannamei]	sp|Q05187|TGMH_TACTR	Hemocyte protein-glutamine gamma-glutamyltransferase OS=Tachypleus tridentatus PE=1 SV=1	--	--	--	--	--	--	-	-	-
Unigene0012053	1	1.131	3.272	3.07	1.0655	3.171	1.57341	0.0040043	0.0490413	1827	gi|405973524|gb|EKC38232.1|	Thrombospondin-3b [Crassostrea gigas]	--	--	--	--	--	--	--	--	-	-	-
Unigene0012070	1	1.082	0.792	0.754	1.041	0.773	-0.42943	0.0235653	0.0841813	1450	gi|762133339|ref|XP_011449869.1|	PREDICTED: tripartite motif-containing protein 45-like isoform X7 [Crassostrea gigas]	--	--	--	--	--	--	--	--	-	-	-
Unigene0012207	1	0.857	1.898	2.664	0.9285	2.281	1.29669	0.0413314	0.113089	646	gi|762116192|ref|XP_011440919.1|	PREDICTED: 60S ribosomal protein L13-like [Crassostrea gigas]	sp|Q90YV5|RL13_ICTPU	60S ribosomal protein L13 OS=Ictalurus punctatus GN=rpl13 PE=2 SV=3	Hs15431295	KOG3295	60S Ribosomal protein L13	K02873	nve:NEMVE_v1g242697	large subunit ribosomal protein L13e	GO:0010467//gene expression	GO:0005198//structural molecule activity	GO:0030529//ribonucleoprotein complex
Unigene0012208	1	0.857	1.898	2.664	0.9285	2.281	1.29669	0.0413314	0.113089	646	gi|762116192|ref|XP_011440919.1|	PREDICTED: 60S ribosomal protein L13-like [Crassostrea gigas]	sp|Q90YV5|RL13_ICTPU	60S ribosomal protein L13 OS=Ictalurus punctatus GN=rpl13 PE=2 SV=3	Hs15431295	KOG3295	60S Ribosomal protein L13	K02873	bfo:BRAFLDRAFT_279721	large subunit ribosomal protein L13e	GO:0010467//gene expression	GO:0005198//structural molecule activity	GO:0030529//ribonucleoprotein complex
Unigene0012469	1	0.948	0.516	0.529	0.974	0.5225	-0.898491	0.00223161	0.0411681	1733	gi|762151670|ref|XP_011413825.1|	PREDICTED: leucine-rich repeat flightless-interacting protein 2-like [Crassostrea gigas]	sp|Q2T9W6|LRRF2_BOVIN	Leucine-rich repeat flightless-interacting protein 2 OS=Bos taurus GN=LRRFIP2 PE=2 SV=1	Hs8923224	KOG2010	Double stranded RNA binding protein	--	--	--	-	-	-
Unigene0012772	1	1.176	2.063	2.355	1.088	2.209	1.02171	0.0210827	0.0790213	873	gi|661568569|gb|AIE16173.1|	60S ribosomal protein L6, partial [Azumapecten farreri]	sp|Q2YGT9|RL6_PIG	60S ribosomal protein L6 OS=Sus scrofa GN=RPL6 PE=1 SV=3	Hs16753227	KOG1694	60s ribosomal protein L6	K02934	bfo:BRAFLDRAFT_114734	large subunit ribosomal protein L6e	GO:0010467//gene expression	GO:0005198//structural molecule activity	GO:0030529//ribonucleoprotein complex
Unigene0013219	1	1.053	0.53	0.611	1.0265	0.5705	-0.847435	0.0160689	0.0697281	797	gi|762145751|ref|XP_011456155.1|	PREDICTED: puromycin-sensitive aminopeptidase-like [Crassostrea gigas]	sp|P55786|PSA_HUMAN	Puromycin-sensitive aminopeptidase OS=Homo sapiens GN=NPEPPS PE=1 SV=2	Hs15451907	KOG1046	Puromycin-sensitive aminopeptidase and related aminopeptidases	K08776	bta:534122	puromycin-sensitive aminopeptidase [EC:3.4.11.-]	-	GO:0070011//peptidase activity, acting on L-amino acid peptides	-
Unigene0013220	1	1.053	0.53	0.611	1.0265	0.5705	-0.847435	0.0160689	0.0697281	796	gi|762145751|ref|XP_011456155.1|	PREDICTED: puromycin-sensitive aminopeptidase-like [Crassostrea gigas]	sp|P55786|PSA_HUMAN	Puromycin-sensitive aminopeptidase OS=Homo sapiens GN=NPEPPS PE=1 SV=2	Hs15451907	KOG1046	Puromycin-sensitive aminopeptidase and related aminopeptidases	K08776	bta:534122	puromycin-sensitive aminopeptidase [EC:3.4.11.-]	-	GO:0070011//peptidase activity, acting on L-amino acid peptides	-
Unigene0013480	1	0.977	1.658	2.077	0.9885	1.8675	0.917795	0.0308398	0.0957738	411	gi|762104454|ref|XP_011434765.1|	PREDICTED: 60S ribosomal protein L35a-like [Crassostrea gigas]	sp|Q5R8K6|RL35A_PONAB	60S ribosomal protein L35a OS=Pongo abelii GN=RPL35A PE=3 SV=1	Hs16117791	KOG0887	60S ribosomal protein L35A/L37	K02917	bfo:BRAFLDRAFT_277091	large subunit ribosomal protein L35Ae	GO:0010467//gene expression	GO:0005198//structural molecule activity	GO:0030529//ribonucleoprotein complex
Unigene0013847	1	0.924	1.335	1.293	0.962	1.314	0.449856	0.0181098	0.0725058	1371	gi|405974703|gb|EKC39329.1|	ATP synthase subunit alpha, mitochondrial [Crassostrea gigas]	sp|P80021|ATPA_PIG	ATP synthase subunit alpha, mitochondrial OS=Sus scrofa GN=ATP5A1 PE=1 SV=2	Hs4757810	KOG1353	F0F1-type ATP synthase, alpha subunit	K02132	ssc:100157880	F-type H+-transporting ATPase subunit alpha [EC:3.6.3.14]	GO:0015988//energy coupled proton transmembrane transport, against electrochemical gradient;GO:0006754//ATP biosynthetic process	GO:0032550;GO:0019829//cation-transporting ATPase activity;GO:0015078//hydrogen ion transmembrane transporter activity	GO:0033178//proton-transporting two-sector ATPase complex, catalytic domain;GO:0019866//organelle inner membrane
Unigene0013848	1	0.937	1.468	1.544	0.9685	1.506	0.636898	0.00857994	0.0592448	679	gi|116008297|gb|ABJ51956.1|	mitochondrial H+ ATPase a subunit [Pinctada fucata]	sp|P35381|ATPA_DROME	ATP synthase subunit alpha, mitochondrial OS=Drosophila melanogaster GN=blw PE=1 SV=2	7291477	KOG1353	F0F1-type ATP synthase, alpha subunit	K02132	tgu:751975	F-type H+-transporting ATPase subunit alpha [EC:3.6.3.14]	GO:0015988//energy coupled proton transmembrane transport, against electrochemical gradient;GO:0007275//multicellular organismal development;GO:0001935//endothelial cell proliferation;GO:0006754//ATP biosynthetic process;GO:0009154//purine ribonucleotide catabolic process	GO:0042287//MHC protein binding;GO:0032550;GO:0019829//cation-transporting ATPase activity;GO:0015078//hydrogen ion transmembrane transporter activity	GO:0033178//proton-transporting two-sector ATPase complex, catalytic domain;GO:0005743//mitochondrial inner membrane
Unigene0014320	1	1.185	0.682	0.665	1.0925	0.6735	-0.697883	0.0304742	0.0951164	568	gi|405974628|gb|EKC39257.1|	Calcium-dependent protein kinase isoform 2 [Crassostrea gigas]	--	--	--	--	--	--	--	--	-	-	-
Unigene0014395	1	0.983	1.47	1.605	0.9915	1.5375	0.632902	0.0102929	0.0642642	1416	gi|762086880|ref|XP_011425722.1|	PREDICTED: 4-hydroxyphenylpyruvate dioxygenase-like [Crassostrea gigas]	sp|Q6TGZ5|HPPD_DANRE	4-hydroxyphenylpyruvate dioxygenase OS=Danio rerio GN=hpd PE=2 SV=1	Hs4504477	KOG0638	4-hydroxyphenylpyruvate dioxygenase	K00457	tgu:100224777	4-hydroxyphenylpyruvate dioxygenase [EC:1.13.11.27]	GO:0006520//cellular amino acid metabolic process;GO:0032392//DNA geometric change	GO:0043169//cation binding;GO:0032550;GO:0016702//oxidoreductase activity, acting on single donors with incorporation of molecular oxygen, incorporation of two atoms of oxygen;GO:0004386//helicase activity;GO:0016846//carbon-sulfur lyase activity	-
Unigene0014414	1	0.963	0.74	0.669	0.9815	0.7045	-0.478389	0.0252051	0.08679	1125	gi|294860882|gb|ADF45337.1|	translationally controlled tumor protein [Azumapecten farreri]	sp|Q2UR29|TCTP_ASPOR	Translationally-controlled tumor protein homolog OS=Aspergillus oryzae (strain ATCC 42149 / RIB 40) GN=AO090005000996 PE=3 SV=1	SPAC1F12.02c	KOG1727	Microtubule-binding protein (translationally controlled tumor protein)	--	--	--	-	-	-
Unigene0014486	1	0.802	2.124	2.397	0.901	2.2605	1.32704	0.0180339	0.0725058	667	gi|22758872|gb|AAN05595.1|	ribosomal protein S8 [Argopecten irradians]	sp|Q8WQI5|RS8_SPOFR	40S ribosomal protein S8 OS=Spodoptera frugiperda GN=RpS8 PE=2 SV=1	Hs4506743	KOG3283	40S ribosomal protein S8	K02995	nvi:100117715	small subunit ribosomal protein S8e	GO:0010467//gene expression	GO:0005198//structural molecule activity	GO:0030529//ribonucleoprotein complex
Unigene0014785	1	1.191	0.387	0.393	1.0955	0.39	-1.49004	0.00719079	0.0562852	1773	gi|756558237|gb|AJM13631.1|	stAR-related lipid transfer protein 5-like protein [Mimachlamys nobilis]	sp|A1A4M6|STAR5_BOVIN	StAR-related lipid transfer protein 5 OS=Bos taurus GN=STARD5 PE=2 SV=1	Hs21040261	KOG3845	MLN, STAR and related lipid-binding proteins	--	--	--	-	-	-
Unigene0014843	1	0.967	0.297	0.24	0.9835	0.2685	-1.873	0.0067744	0.0554514	1935	gi|524911730|ref|XP_005110725.1|	PREDICTED: fizzy-related protein homolog [Aplysia californica]	sp|Q9R1K5|FZR_MOUSE	Fizzy-related protein homolog OS=Mus musculus GN=Fzr1 PE=1 SV=1	Hs7705377	KOG0305	Anaphase promoting complex, Cdc20, Cdh1, and Ama1 subunits	K03364	cfa:485059	cell division cycle 20-like protein 1, cofactor of APC complex	GO:0008283//cell proliferation;GO:0002088//lens development in camera-type eye;GO:0043161//proteasome-mediated ubiquitin-dependent protein catabolic process;GO:0000077//DNA damage checkpoint;GO:0051443//positive regulation of ubiquitin-protein ligase activity;GO:0048523//negative regulation of cellular process;GO:0009896;GO:0007126//meiotic nuclear division	-	GO:0000152//nuclear ubiquitin ligase complex;GO:0005635//nuclear envelope
Unigene0015187	1	0.943	0.662	0.534	0.9715	0.598	-0.700069	0.0478669	0.123257	1276	gi|762130802|ref|XP_011448547.1|	PREDICTED: alpha-centractin [Crassostrea gigas]	sp|P85515|ACTZ_RAT	Alpha-centractin OS=Rattus norvegicus GN=Actr1a PE=1 SV=1	Hs5031569	KOG0676	Actin and related proteins	--	--	--	-	GO:0032550	GO:0005815//microtubule organizing center
Unigene0015233	1	1.125	0.463	0.529	1.0625	0.496	-1.09905	0.0133371	0.0664062	360	gi|432936857|ref|XP_004082313.1|	PREDICTED: 14-3-3 protein beta/alpha-1-like [Oryzias latipes]	sp|Q9CQV8|1433B_MOUSE	14-3-3 protein beta/alpha OS=Mus musculus GN=Ywhab PE=1 SV=3	Hs4507949	KOG0841	Multifunctional chaperone (14-3-3 family)	K06630	mmu:54401	tyrosine 3-monooxygenase/tryptophan 5-monooxygenase activation protein	-	-	-
Unigene0015234	1	1.044	0.528	0.613	1.022	0.5705	-0.841096	0.0171465	0.0711175	856	gi|685834072|emb|CEF68993.1|	14-3-3 protein zeta [Strongyloides ratti]	sp|P41932|14331_CAEEL	14-3-3-like protein 1 OS=Caenorhabditis elegans GN=par-5 PE=1 SV=2	CE06200	KOG0841	Multifunctional chaperone (14-3-3 family)	K06630	dre:406443	tyrosine 3-monooxygenase/tryptophan 5-monooxygenase activation protein	-	-	-
Unigene0015243	1	0.982	1.762	1.608	0.991	1.685	0.765792	0.0076551	0.0573436	1782	gi|762104468|ref|XP_011434772.1|	PREDICTED: probable sodium/potassium-transporting ATPase subunit beta-3 [Crassostrea gigas]	sp|A8X4W9|AT1B3_CAEBR	Probable sodium/potassium-transporting ATPase subunit beta-3 OS=Caenorhabditis briggsae GN=nkb-3 PE=3 SV=3	7298785	KOG3927	Na+/K+ ATPase, beta subunit	K01540	tca:661678	sodium/potassium-transporting ATPase subunit beta	-	-	-
Unigene0015268	1	1.052	2.472	2.301	1.026	2.3865	1.21787	0.0026954	0.0436916	1914	gi|405971390|gb|EKC36229.1|	Serine/threonine-protein kinase SBK1 [Crassostrea gigas]	sp|Q90ZY4|SBK1_DANRE	Serine/threonine-protein kinase SBK1 OS=Danio rerio GN=sbk1 PE=1 SV=1	Hs22068996	KOG1345	Serine/threonine kinase	K08858	gga:426442	SH3-binding domain kinase 1 [EC:2.7.11.1]	-	-	-
Unigene0015470	1	0.873	0.148	0.171	0.9365	0.1595	-2.55372	0.00312101	0.0455142	951	gi|405960381|gb|EKC26308.1|	Monocarboxylate transporter 12 [Crassostrea gigas]	--	--	--	--	--	--	--	--	-	-	-
Unigene0016303	1	0.922	0.422	0.461	0.961	0.4415	-1.12212	0.00589924	0.0533907	2029	gi|871210999|ref|XP_012944637.1|	PREDICTED: microtubule-associated protein futsch-like isoform X1 [Aplysia californica]	sp|Q9W596|FUTSC_DROME	Microtubule-associated protein futsch OS=Drosophila melanogaster GN=futsch PE=1 SV=4	Hs14165456	KOG3592	Microtubule-associated proteins	K10429	phu:Phum_PHUM399550	microtubule-associated protein 1	GO:0007017//microtubule-based process	GO:0015631//tubulin binding;GO:0003824//catalytic activity	GO:0015630//microtubule cytoskeleton
Unigene0016306	1	0.947	1.434	1.413	0.9735	1.4235	0.54819	0.00545669	0.0515308	3541	gi|762109543|ref|XP_011437430.1|	PREDICTED: aldehyde dehydrogenase family 16 member A1-like [Crassostrea gigas]	sp|A6QR56|A16A1_BOVIN	Aldehyde dehydrogenase family 16 member A1 OS=Bos taurus GN=ALDH16A1 PE=2 SV=1	Hs20546780	KOG2450	Aldehyde dehydrogenase	K00128	tad:TRIADDRAFT_23891	aldehyde dehydrogenase (NAD+) [EC:1.2.1.3]	GO:0044710	GO:0016903//oxidoreductase activity, acting on the aldehyde or oxo group of donors	-
Unigene0016554	1	1.062	0.723	0.801	1.031	0.762	-0.436181	0.0363078	0.107039	2688	gi|762078274|ref|XP_011453109.1|	PREDICTED: radixin-like isoform X3 [Crassostrea gigas]	sp|P26043|RADI_MOUSE	Radixin OS=Mus musculus GN=Rdx PE=1 SV=3	Hs4505257	KOG3529	Radixin, moesin and related proteins of the ERM family	K05762	mmu:19684	radixin	-	GO:0008092//cytoskeletal protein binding	GO:0044424
Unigene0016809	1	0.912	2.238	2.473	0.956	2.3555	1.30095	0.00562839	0.0520357	491	gi|27363131|gb|AAO11519.1|	ribosomal protein S19 [Azumapecten farreri]	sp|Q962Q6|RS24_SPOFR	40S ribosomal protein S24 OS=Spodoptera frugiperda GN=RpS24 PE=2 SV=1	7291445	KOG3424	40S ribosomal protein S24	K02974	nve:NEMVE_v1g244934	small subunit ribosomal protein S24e	GO:0010467//gene expression	GO:0036094//small molecule binding;GO:0005198//structural molecule activity	GO:0030529//ribonucleoprotein complex
Unigene0016965	1	0.84	1.557	1.418	0.92	1.4875	0.693184	0.0394525	0.111587	1111	gi|762122105|ref|XP_011443999.1|	PREDICTED: actin-binding LIM protein 1-like [Crassostrea gigas]	sp|O14639|ABLM1_HUMAN	Actin-binding LIM protein 1 OS=Homo sapiens GN=ABLIM1 PE=1 SV=3	7299231	KOG1044	Actin-binding LIM Zn-finger protein Limatin involved in axon guidance	K07520	phu:Phum_PHUM432720	actin-binding LIM protein	-	GO:0005488//binding	-
Unigene0016984	1	0.849	0.562	0.513	0.9245	0.5375	-0.782409	0.0288117	0.0922105	2379	gi|762123444|ref|XP_011444702.1|	PREDICTED: integrin-linked protein kinase-like isoform X1 [Crassostrea gigas]	sp|Q13418|ILK_HUMAN	Integrin-linked protein kinase OS=Homo sapiens GN=ILK PE=1 SV=2	Hs4758606	KOG0195	Integrin-linked kinase	K06272	isc:IscW_ISCW017519	integrin-linked kinase [EC:2.7.11.1]	GO:0006468//protein phosphorylation	GO:0004713//protein tyrosine kinase activity;GO:0004620//phospholipase activity;GO:0032550	-
Unigene0017072	1	0.879	0.504	0.531	0.9395	0.5175	-0.860334	0.0134126	0.0664062	1007	gi|568249195|gb|ETN59007.1|	ARP2/3 complex 20 kDa subunit [Anopheles darlingi]	sp|P59999|ARPC4_MOUSE	Actin-related protein 2/3 complex subunit 4 OS=Mus musculus GN=Arpc4 PE=1 SV=3	Hs5031595	KOG1876	Actin-related protein Arp2/3 complex, subunit ARPC4	K05755	cqu:CpipJ_CPIJ014826	actin related protein 2/3 complex, subunit 4	GO:0045010//actin nucleation	-	GO:0015629//actin cytoskeleton
Unigene0017075	1	1.172	2.999	2.522	1.086	2.7605	1.34591	0.0155074	0.0694463	3474	gi|2541914|dbj|BAA22852.1|	troponin I [Mizuhopecten yessoensis]	sp|Q7M3Y3|TNNI_CHLNI	Troponin I OS=Chlamys nipponensis akazara PE=1 SV=2	CE17271	KOG3977	Troponin I	--	--	--	-	GO:0008092//cytoskeletal protein binding;GO:0043169//cation binding	GO:0005865//striated muscle thin filament
Unigene0017246	1	0.985	0.503	0.446	0.9925	0.4745	-1.06466	0.00664598	0.0551304	579	gi|751068323|gb|AJF36072.1|	metalloprotease [Haliotis discus hannai]	sp|P43147|EMPA_VIBAN	Virulence metalloprotease OS=Vibrio anguillarum GN=empA PE=1 SV=1	--	--	--	--	--	--	-	-	-
Unigene0017817	1	0.962	2.12	1.819	0.981	1.9695	1.0055	0.0126961	0.0663428	2322	gi|6451670|dbj|BAA86915.1|	troponin C-long [Mizuhopecten yessoensis]	sp|P35622|TNNC_MIZYE	Troponin C OS=Mizuhopecten yessoensis PE=1 SV=1	7303485	KOG0027	Calmodulin and related proteins (EF-Hand superfamily)	K02183	spu:585084	calmodulin	-	GO:0046872//metal ion binding	-
Unigene0018414	1	1.07	1.75	1.751	1.035	1.7505	0.758136	0.00411001	0.0490413	698	gi|542198740|ref|XP_005473754.1|	PREDICTED: cytochrome c-like isoform X3 [Oreochromis niloticus]	sp|Q6IQM2|CYC_DANRE	Cytochrome c OS=Danio rerio GN=cyc PE=3 SV=3	7298326	KOG3453	Cytochrome c	K08738	dre:415158	cytochrome c	GO:0044710	GO:0046906//tetrapyrrole binding;GO:0046914//transition metal ion binding	GO:0005740//mitochondrial envelope;GO:0044425//membrane part
Unigene0018905	1	1.156	2.851	3.805	1.078	3.328	1.6263	0.0201834	0.0765237	1662	gi|405977166|gb|EKC41629.1|	Disintegrin and metalloproteinase domain-containing protein 10 [Crassostrea gigas]	--	--	--	--	--	--	--	--	-	-	-
Unigene0018943	1	0.811	0.545	0.462	0.9055	0.5035	-0.846723	0.0482914	0.124085	991	gi|506442782|gb|AGM14597.1|	heat shock protein 22 [Sinonovacula constricta]	sp|P02512|CRYAB_SQUAC	Alpha-crystallin B chain OS=Squalus acanthias GN=CRYAB PE=1 SV=1	7293608	KOG3591	Alpha crystallins	--	--	--	-	-	-
Unigene0019005	1	0.867	0.48	0.476	0.9335	0.478	-0.965639	0.0112976	0.0655576	1574	gi|874462784|ref|XP_005015732.2|	PREDICTED: annexin A7 isoform X1 [Anas platyrhynchos]	sp|P20073|ANXA7_HUMAN	Annexin A7 OS=Homo sapiens GN=ANXA7 PE=1 SV=3	Hs4809279	KOG0819	Annexin	--	--	--	-	-	-
Unigene0019451	1	0.967	1.488	1.556	0.9835	1.522	0.629971	0.00407152	0.0490413	839	gi|524873045|ref|XP_005093276.1|	PREDICTED: cytochrome c oxidase subunit 4 isoform 1, mitochondrial-like [Aplysia californica]	sp|Q96KJ9|COX42_HUMAN	Cytochrome c oxidase subunit 4 isoform 2, mitochondrial OS=Homo sapiens GN=COX4I2 PE=1 SV=2	7298641	KOG4075	Cytochrome c oxidase, subunit IV/COX5b	K02263	tca:655374	cytochrome c oxidase subunit IV [EC:1.9.3.1]	-	-	-
Unigene0019843	1	0.947	2.021	2.43	0.9735	2.2255	1.19288	0.0133597	0.0664062	493	gi|524864130|ref|XP_005088903.1|	PREDICTED: 60S ribosomal protein L24 [Aplysia californica]	sp|Q9DFQ7|RL24_GILMI	60S ribosomal protein L24 OS=Gillichthys mirabilis GN=rpl24 PE=2 SV=2	Hs4506619	KOG1722	60s ribosomal protein L24	K02896	isc:IscW_ISCW020506	large subunit ribosomal protein L24e	-	-	GO:0030529//ribonucleoprotein complex
Unigene0020740	1	1.001	0.495	0.507	1.0005	0.501	-0.997839	0.00030017	0.0285392	4435	gi|871251409|ref|XP_005104456.2|	PREDICTED: nidogen-1-like [Aplysia californica]	sp|P14543|NID1_HUMAN	Nidogen-1 OS=Homo sapiens GN=NID1 PE=1 SV=3	7303761	KOG1214	Nidogen and related basement membrane protein proteins	K06826	tca:661043	nidogen (entactin)	-	-	-
Unigene0020766	1	0.854	0.577	0.566	0.927	0.5715	-0.697816	0.0262843	0.0881805	1509	gi|762091960|ref|XP_011428395.1|	PREDICTED: V-type proton ATPase subunit B [Crassostrea gigas]	sp|P31409|VATB_DROME	V-type proton ATPase subunit B OS=Drosophila melanogaster GN=Vha55 PE=2 SV=1	7299652	KOG1351	Vacuolar H+-ATPase V1 sector, subunit B	K02147	dsi:Dsim_GD20555	V-type H+-transporting ATPase subunit B [EC:3.6.3.14]	GO:0015988//energy coupled proton transmembrane transport, against electrochemical gradient;GO:0009150//purine ribonucleotide metabolic process	GO:0032550;GO:0022857//transmembrane transporter activity;GO:0003824//catalytic activity	GO:0033176//proton-transporting V-type ATPase complex
Unigene0020844	1	0.833	1.594	1.626	0.9165	1.61	0.812854	0.0252316	0.08679	1062	gi|332380504|gb|AEE65419.1|	calcium channel beta subunit splice isoform A- [Lymnaea stagnalis]	sp|Q9MZL5|CACB2_BOVIN	Voltage-dependent L-type calcium channel subunit beta-2 OS=Bos taurus GN=CACNB2 PE=2 SV=1	7297834	KOG3812	L-type voltage-dependent Ca2+ channel, beta subunit	K05317	aga:AgaP_AGAP008028	voltage-dependent calcium channel beta, invertebrate	GO:0006816//calcium ion transport	GO:0005262//calcium channel activity	GO:0034704//calcium channel complex
Unigene0020883	1	1.049	1.709	1.758	1.0245	1.7335	0.758768	0.0027769	0.0436916	1434	gi|762140887|ref|XP_011453624.1|	PREDICTED: uncharacterized F-box/LRR-repeat protein C02F5.7-like isoform X1 [Crassostrea gigas]	sp|Q9QZH7|FXL20_RAT	F-box/LRR-repeat protein 20 OS=Rattus norvegicus GN=Fbxl20 PE=1 SV=1	7301788	KOG1947	Leucine rich repeat proteins, some proteins contain F-box	--	--	--	-	-	-
Unigene0020884	1	1.005	2.754	2.189	1.0025	2.4715	1.30178	0.0160398	0.0697281	1272	gi|762140887|ref|XP_011453624.1|	PREDICTED: uncharacterized F-box/LRR-repeat protein C02F5.7-like isoform X1 [Crassostrea gigas]	--	--	CE27216	KOG1947	Leucine rich repeat proteins, some proteins contain F-box	--	--	--	-	-	-
Unigene0021125	1	0.787	0.486	0.388	0.8935	0.437	-1.03183	0.0490836	0.125087	1161	gi|762078724|ref|XP_011455484.1|	PREDICTED: inter-alpha-trypsin inhibitor heavy chain H3-like [Crassostrea gigas]	sp|Q3T052|ITIH4_BOVIN	Inter-alpha-trypsin inhibitor heavy chain H4 OS=Bos taurus GN=ITIH4 PE=1 SV=1	--	--	--	--	--	--	-	-	-
Unigene0021147	1	0.963	1.209	1.25	0.9815	1.2295	0.325012	0.0122477	0.0663428	1804	gi|524881651|ref|XP_005097475.1|	PREDICTED: NADH dehydrogenase [ubiquinone] flavoprotein 1, mitochondrial-like [Aplysia californica]	sp|Q91YT0|NDUV1_MOUSE	NADH dehydrogenase [ubiquinone] flavoprotein 1, mitochondrial OS=Mus musculus GN=Ndufv1 PE=1 SV=1	7297065	KOG2658	NADH:ubiquinone oxidoreductase, NDUFV1/51kDa subunit	K03942	bfo:BRAFLDRAFT_273832	NADH dehydrogenase (ubiquinone) flavoprotein 1 [EC:1.6.5.3 1.6.99.3]	GO:0044710	GO:0032553;GO:0051536//iron-sulfur cluster binding;GO:0050136//NADH dehydrogenase (quinone) activity	GO:0005746//mitochondrial respiratory chain
Unigene0021285	1	1.148	0.615	0.564	1.074	0.5895	-0.86543	0.0180306	0.0725058	1587	gi|762130053|ref|XP_011448158.1|	PREDICTED: cAMP-dependent protein kinase type II regulatory subunit-like isoform X3 [Crassostrea gigas]	sp|Q26619|KAPR_STRPU	cAMP-dependent protein kinase type II regulatory subunit OS=Strongylocentrotus purpuratus PE=2 SV=1	Hs4506065	KOG1113	cAMP-dependent protein kinase types I and II, regulatory subunit	K04739	bfo:BRAFLDRAFT_208819	cAMP-dependent protein kinase regulator	GO:0001932//regulation of protein phosphorylation	GO:0016772//transferase activity, transferring phosphorus-containing groups;GO:0000166//nucleotide binding;GO:0019887//protein kinase regulator activity	GO:0044424
Unigene0022093	1	0.902	0.194	0.187	0.951	0.1905	-2.31965	0.00115899	0.0326072	1161	--	--	--	--	--	--	--	--	--	--	-	-	-
Unigene0022193	1	1.099	0.326	0.273	1.0495	0.2995	-1.80907	0.0063325	0.0541836	2525	gi|762113158|ref|XP_011439329.1|	PREDICTED: cAMP-dependent protein kinase catalytic subunit-like isoform X3 [Crassostrea gigas]	sp|P12370|KAPC_DROME	cAMP-dependent protein kinase catalytic subunit OS=Drosophila melanogaster GN=Pka-C1 PE=1 SV=3	CE15473	KOG0616	cAMP-dependent protein kinase catalytic subunit (PKA)	K04345	bfo:BRAFLDRAFT_132295	protein kinase A [EC:2.7.11.11]	GO:0006464//cellular protein modification process;GO:0048522//positive regulation of cellular process;GO:0006796//phosphate-containing compound metabolic process	GO:0032550;GO:0004690//cyclic nucleotide-dependent protein kinase activity	GO:0044424
Unigene0022205	1	0.98	1.52	1.431	0.99	1.4755	0.575703	0.00630899	0.0541836	1381	gi|762092983|ref|XP_011428936.1|	PREDICTED: GMP reductase 2-like isoform X1 [Crassostrea gigas]	sp|Q9Z244|GMPR1_RAT	GMP reductase 1 OS=Rattus norvegicus GN=Gmpr PE=2 SV=1	Hs7706109	KOG2550	IMP dehydrogenase/GMP reductase	K00364	xtr:594932	GMP reductase [EC:1.7.1.7]	GO:0009150//purine ribonucleotide metabolic process	GO:0043169//cation binding;GO:0016657//oxidoreductase activity, acting on NAD(P)H, nitrogenous group as acceptor	GO:1990204
Unigene0022210	1	0.965	0.683	0.623	0.9825	0.653	-0.589374	0.0141942	0.0674771	2017	gi|373249006|dbj|BAL46013.1|	Ras-related nuclear protein [Mizuhopecten yessoensis]	sp|P38542|RAN_BRUMA	GTP-binding nuclear protein Ran OS=Brugia malayi GN=Bm1_44725 PE=2 SV=2	Hs5453555	KOG0096	GTPase Ran/TC4/GSP1 (nuclear protein transport pathway), small G protein superfamily	K07936	nve:NEMVE_v1g170199	GTP-binding nuclear protein Ran	GO:0035556//intracellular signal transduction;GO:0009154//purine ribonucleotide catabolic process;GO:0016482//cytoplasmic transport;GO:0015031//protein transport	GO:0017111//nucleoside-triphosphatase activity;GO:0032550	GO:0043231//intracellular membrane-bounded organelle
Unigene0022232	1	0.928	0.559	0.597	0.964	0.578	-0.737964	0.00934108	0.062073	1566	gi|195157178|ref|XP_002019473.1|	GL12416 [Drosophila persimilis]	sp|P06603|TBA1_DROME	Tubulin alpha-1 chain OS=Drosophila melanogaster GN=alphaTub84B PE=2 SV=1	Hs17986283	KOG1376	Alpha tubulin	K07374	dpe:Dper_GL12416	tubulin alpha	GO:0051234//establishment of localization;GO:0043623//cellular protein complex assembly;GO:0009154//purine ribonucleotide catabolic process	GO:0005198//structural molecule activity;GO:0032550;GO:0017111//nucleoside-triphosphatase activity;GO:0015405	GO:0032991//macromolecular complex;GO:0031224//intrinsic component of membrane;GO:0015630//microtubule cytoskeleton
Unigene0022234	1	1.009	0.502	0.486	1.0045	0.494	-1.02389	0.000559946	0.030864	348	gi|465989296|gb|EMP38011.1|	Tubulin alpha-3 chain [Chelonia mydas]	sp|P02552|TBA1_CHICK	Tubulin alpha-1 chain (Fragment) OS=Gallus gallus PE=1 SV=1	Hs17921991	KOG1376	Alpha tubulin	--	--	--	GO:0009154//purine ribonucleotide catabolic process;GO:0043623//cellular protein complex assembly	GO:0017111//nucleoside-triphosphatase activity;GO:0032550;GO:0005198//structural molecule activity	GO:0032991//macromolecular complex;GO:0015630//microtubule cytoskeleton
Unigene0022316	1	0.879	0.685	0.668	0.9395	0.6765	-0.473803	0.0382034	0.109669	2030	gi|762170780|ref|XP_011423826.1|	PREDICTED: cullin-associated NEDD8-dissociated protein 1-like isoform X1 [Crassostrea gigas]	sp|Q5R6L5|CAND1_PONAB	Cullin-associated NEDD8-dissociated protein 1 OS=Pongo abelii GN=CAND1 PE=2 SV=1	HsM8924260	KOG1824	TATA-binding protein-interacting protein	--	--	--	GO:0048869//cellular developmental process;GO:0045898//regulation of RNA polymerase II transcriptional preinitiation complex assembly;GO:0044092//negative regulation of molecular function;GO:0032446//protein modification by small protein conjugation;GO:0043623//cellular protein complex assembly	GO:0008134//transcription factor binding	GO:0031988//membrane-bounded vesicle;GO:0043231//intracellular membrane-bounded organelle;GO:0000151//ubiquitin ligase complex
Unigene0022317	1	1.153	0.782	0.722	1.0765	0.752	-0.517544	0.0484893	0.124085	2400	gi|762170780|ref|XP_011423826.1|	PREDICTED: cullin-associated NEDD8-dissociated protein 1-like isoform X1 [Crassostrea gigas]	sp|Q5R6L5|CAND1_PONAB	Cullin-associated NEDD8-dissociated protein 1 OS=Pongo abelii GN=CAND1 PE=2 SV=1	Hs21361794	KOG1824	TATA-binding protein-interacting protein	--	--	--	GO:0048869//cellular developmental process;GO:0045898//regulation of RNA polymerase II transcriptional preinitiation complex assembly;GO:0044092//negative regulation of molecular function;GO:0032446//protein modification by small protein conjugation;GO:0043623//cellular protein complex assembly	GO:0008134//transcription factor binding	GO:0031988//membrane-bounded vesicle;GO:0043231//intracellular membrane-bounded organelle;GO:0000151//ubiquitin ligase complex
Unigene0022352	1	0.985	0.543	0.613	0.9925	0.578	-0.779998	0.0124489	0.0663428	1091	gi|405954976|gb|EKC22263.1|	Ras suppressor protein 1 [Crassostrea gigas]	sp|Q5E9C0|RSU1_BOVIN	Ras suppressor protein 1 OS=Bos taurus GN=RSU1 PE=2 SV=1	Hs6912638	KOG0617	Ras suppressor protein (contains leucine-rich repeats)	--	--	--	-	-	-
Unigene0022493	1	0.956	0.713	0.663	0.978	0.688	-0.507426	0.0144224	0.06778	3141	gi|762168007|ref|XP_011422354.1|	PREDICTED: translational activator GCN1-like [Crassostrea gigas]	sp|Q92616|GCN1L_HUMAN	Translational activator GCN1 OS=Homo sapiens GN=GCN1L1 PE=1 SV=6	7288998	KOG1242	Protein containing adaptin N-terminal region	--	--	--	GO:0006810//transport	-	GO:0016020//membrane;GO:0030054//cell junction
Unigene0022503	1	1.044	1.84	1.522	1.022	1.681	0.717925	0.0367505	0.10714	1851	gi|762091603|ref|XP_011428205.1|	PREDICTED: citrate synthase, mitochondrial-like isoform X1 [Crassostrea gigas]	sp|Q4S5X1|CISY_TETNG	Citrate synthase, mitochondrial OS=Tetraodon nigroviridis GN=cs PE=3 SV=1	Hs4758076	KOG2617	Citrate synthase	K01647	dre:322339	citrate synthase [EC:2.3.3.1]	GO:0009060//aerobic respiration;GO:0005975//carbohydrate metabolic process	GO:0036440	GO:0044429//mitochondrial part
Unigene0022505	1	0.844	0.356	0.455	0.922	0.4055	-1.18506	0.0311356	0.0962451	4234	gi|585674456|ref|XP_006818611.1|	PREDICTED: collagen alpha-1(XVIII) chain-like [Saccoglossus kowalevskii]	sp|A0MSJ1|CRA1B_DANRE	Collagen alpha-1(XXVII) chain B OS=Danio rerio GN=col27a1b PE=2 SV=1	7296931	KOG3544	Collagens (type IV and type XIII), and related proteins	--	--	--	GO:0044699	-	-
Unigene0022507	1	0.966	0.529	0.458	0.983	0.4935	-0.994141	0.0112897	0.0655576	1072	gi|403310251|emb|CCJ09600.1|	Nacrein-like 3 protein, partial [Patella vulgata]	sp|O35206|COFA1_MOUSE	Collagen alpha-1(XV) chain OS=Mus musculus GN=Col15a1 PE=1 SV=2	Hs18641350	KOG3546	Collagens (type XV)	K08135	rno:298069	collagen, type XV, alpha	-	-	-
Unigene0022543	1	0.886	0.582	0.663	0.943	0.6225	-0.599184	0.0428564	0.115656	1903	gi|524873656|ref|XP_005093572.1|	PREDICTED: ATP-dependent RNA helicase DDX1-like [Aplysia californica]	sp|Q9VNV3|DDX1_DROME	ATP-dependent RNA helicase Ddx1 OS=Drosophila melanogaster GN=Ddx1 PE=2 SV=1	7296530	KOG0349	Putative DEAD-box RNA helicase DDX1	K13177	isc:IscW_ISCW007940	ATP-dependent RNA helicase DDX1 [EC:3.6.4.13]	GO:0009154//purine ribonucleotide catabolic process	GO:0032550;GO:0042623//ATPase activity, coupled	-
Unigene0022574	1	0.868	0.682	0.652	0.934	0.667	-0.485736	0.0459447	0.120568	1276	gi|524913130|ref|XP_005111398.1|	PREDICTED: nucleolin-like isoform X1 [Aplysia californica]	--	--	--	--	--	--	--	--	-	-	-
Unigene0023696	1	1.247	2.058	2.108	1.1235	2.083	0.890663	0.0302857	0.0948586	599	gi|831276026|ref|XP_012694163.1|	PREDICTED: voltage-dependent anion-selective channel protein 2-like [Clupea harengus]	sp|P81004|VDAC2_XENLA	Voltage-dependent anion-selective channel protein 2 OS=Xenopus laevis GN=vdac2 PE=1 SV=1	Hs4507881	KOG3126	Porin/voltage-dependent anion-selective channel protein	K15040	xla:734449	voltage-dependent anion channel protein 2	GO:0044763;GO:0006820//anion transport;GO:0042246//tissue regeneration	GO:0022829//wide pore channel activity;GO:0005244//voltage-gated ion channel activity;GO:0036094//small molecule binding	GO:0016021//integral component of membrane;GO:0031966//mitochondrial membrane
Unigene0023699	1	1.247	2.058	2.108	1.1235	2.083	0.890663	0.0302857	0.0948586	608	gi|657784536|ref|XP_008319580.1|	PREDICTED: voltage-dependent anion-selective channel protein 2 [Cynoglossus semilaevis]	sp|P81004|VDAC2_XENLA	Voltage-dependent anion-selective channel protein 2 OS=Xenopus laevis GN=vdac2 PE=1 SV=1	Hs4507881	KOG3126	Porin/voltage-dependent anion-selective channel protein	K15040	dre:322126	voltage-dependent anion channel protein 2	GO:0044763;GO:0006820//anion transport;GO:0042246//tissue regeneration	GO:0005244//voltage-gated ion channel activity	GO:0031966//mitochondrial membrane
Unigene0023784	1	1.162	2.452	2.336	1.081	2.394	1.14706	0.00964063	0.0630467	378	gi|72034656|ref|XP_799013.1|	PREDICTED: cytochrome b-c1 complex subunit 8-like [Strongylocentrotus purpuratus]	sp|Q2L897|QCR8_AILME	Cytochrome b-c1 complex subunit 8 OS=Ailuropoda melanoleuca GN=UQCRQ PE=3 SV=3	Hs7657486	KOG4116	Ubiquinol cytochrome c reductase, subunit QCR8	K00418	spu:594483	ubiquinol-cytochrome c reductase subunit 8 [EC:1.10.2.2]	GO:0030900//forebrain development	-	-
Unigene0023796	1	0.811	2.154	2.071	0.9055	2.1125	1.22216	0.015273	0.0694023	801	gi|762126085|ref|XP_011446088.1|	PREDICTED: 40S ribosomal protein S6-like [Crassostrea gigas]	sp|Q9BMX5|RS6_APLCA	40S ribosomal protein S6 OS=Aplysia californica GN=RPS6 PE=2 SV=1	Hs17158044	KOG1646	40S ribosomal protein S6	K02991	nve:NEMVE_v1g245093	small subunit ribosomal protein S6e	GO:0010467//gene expression	GO:0005198//structural molecule activity	GO:0030529//ribonucleoprotein complex
Unigene0023867	1	0.86	0.667	0.66	0.93	0.6635	-0.487134	0.0473805	0.122772	871	gi|405972312|gb|EKC37087.1|	Myosin-2 essential light chain [Crassostrea gigas]	sp|P54357|MLC2_DROME	Myosin-2 essential light chain OS=Drosophila melanogaster GN=Mlc-c PE=1 SV=1	7290598	KOG0030	Myosin essential light chain, EF-Hand protein superfamily	K12752	isc:IscW_ISCW001124	myosin light chain, invertebrate	GO:0044710	GO:0046872//metal ion binding;GO:0016628//oxidoreductase activity, acting on the CH-CH group of donors, NAD or NADP as acceptor	-
Unigene0023974	1	0.885	1.47	1.332	0.9425	1.401	0.571892	0.036927	0.10714	666	gi|762098883|ref|XP_011431845.1|	PREDICTED: threo-3-hydroxyaspartate ammonia-lyase-like [Crassostrea gigas]	sp|Q8NWQ4|TDCB_STAAW	L-threonine dehydratase catabolic TdcB OS=Staphylococcus aureus (strain MW2) GN=tdcB PE=3 SV=1	7299166	KOG1250	Threonine/serine dehydratases	K01754	bfo:BRAFLDRAFT_286400	threonine dehydratase [EC:4.3.1.19]	GO:0006566//threonine metabolic process	GO:0031406//carboxylic acid binding;GO:0016841//ammonia-lyase activity	-
Unigene0023975	1	0.897	1.358	1.474	0.9485	1.416	0.578102	0.0275811	0.0901858	1306	gi|585662930|ref|XP_006816837.1|	PREDICTED: threo-3-hydroxyaspartate ammonia-lyase-like [Saccoglossus kowalevskii]	sp|Q74FW6|TSAL_GEOSL	L-threonine ammonia-lyase OS=Geobacter sulfurreducens (strain ATCC 51573 / DSM 12127 / PCA) GN=tdcB PE=1 SV=1	CE02261	KOG1250	Threonine/serine dehydratases	K01754	bfo:BRAFLDRAFT_286400	threonine dehydratase [EC:4.3.1.19]	GO:0006566//threonine metabolic process	GO:0031406//carboxylic acid binding;GO:0016841//ammonia-lyase activity	-
Unigene0024102	1	1.066	0.512	0.543	1.033	0.5275	-0.969597	0.0041486	0.0490413	1631	gi|762102894|ref|XP_011433953.1|	PREDICTED: vacuolar protein sorting-associated protein 13A-like [Crassostrea gigas]	sp|Q8BX70|VP13C_MOUSE	Vacuolar protein sorting-associated protein 13C OS=Mus musculus GN=Vps13c PE=1 SV=2	CE13443	KOG1809	Vacuolar protein sorting-associated protein	--	--	--	-	-	-
Unigene0024169	1	0.939	0.154	0.161	0.9695	0.1575	-2.62189	0.000449243	0.030864	1985	gi|405966303|gb|EKC31603.1|	hypothetical protein CGI_10009847 [Crassostrea gigas]	--	--	--	--	--	--	--	--	-	-	-
Unigene0024174	1	1.087	2.092	1.941	1.0435	2.0165	0.950423	0.00716053	0.0562852	339	--	--	--	--	--	--	--	--	--	--	-	-	-
Unigene0024181	1	1.096	0.782	0.74	1.048	0.761	-0.46167	0.0269421	0.0892774	1274	gi|762122492|ref|XP_011444198.1|	PREDICTED: clathrin heavy chain 1 isoform X3 [Crassostrea gigas]	sp|P11442|CLH1_RAT	Clathrin heavy chain 1 OS=Rattus norvegicus GN=Cltc PE=1 SV=3	Hs4758012	KOG0985	Vesicle coat protein clathrin, heavy chain	K04646	bfo:BRAFLDRAFT_124425	clathrin heavy chain	GO:0015031//protein transport	-	GO:0005905//coated pit;GO:0012510//trans-Golgi network transport vesicle membrane
Unigene0024182	1	0.965	0.581	0.628	0.9825	0.6045	-0.700715	0.00765019	0.0573436	1685	gi|762122488|ref|XP_011444196.1|	PREDICTED: clathrin heavy chain 1 isoform X1 [Crassostrea gigas]	sp|Q68FD5|CLH1_MOUSE	Clathrin heavy chain 1 OS=Mus musculus GN=Cltc PE=1 SV=3	Hs4758012	KOG0985	Vesicle coat protein clathrin, heavy chain	K04646	gga:416765	clathrin heavy chain	GO:0015031//protein transport	-	GO:0005905//coated pit;GO:0012510//trans-Golgi network transport vesicle membrane
Unigene0024496	1	0.905	2.334	2.681	0.9525	2.5075	1.39646	0.00771338	0.0574322	1144	gi|6692808|dbj|BAA89417.1|	sarcoplasmic calcium-binding protein [Mizuhopecten yessoensis]	sp|P02637|SCP_MIZYE	Sarcoplasmic calcium-binding protein OS=Mizuhopecten yessoensis PE=1 SV=1	--	--	--	--	--	--	-	GO:0046872//metal ion binding	-
Unigene0024680	1	1.298	2.466	2.558	1.149	2.512	1.12846	0.026649	0.0885433	300	gi|89520692|gb|ABD76391.1|	histone H2B [Azumapecten farreri]	sp|P0C1H5|H2B7_CHICK	Histone H2B 7 OS=Gallus gallus GN=H2B-VII PE=1 SV=2	Hs16306566	KOG1744	Histone H2B	K11252	oaa:100093382	histone H2B	GO:0034728//nucleosome organization	GO:0003676//nucleic acid binding;GO:0046983//protein dimerization activity	GO:0000785//chromatin;GO:0043231//intracellular membrane-bounded organelle
Unigene0024936	1	1.056	0.079	0.069	1.028	0.074	-3.79617	0.000766592	0.0322509	313	gi|558492310|gb|AHA57521.1|	heat shock protein 70, partial [Vulcanidas sp. SAL3]	sp|P09446|HSP7A_CAEEL	Heat shock 70 kDa protein A OS=Caenorhabditis elegans GN=hsp-1 PE=1 SV=2	CE09682	KOG0101	Molecular chaperones HSP70/HSC70, HSP70 superfamily	K03283	bmy:Bm1_43675	heat shock 70kDa protein 1/8	GO:0050896//response to stimulus	GO:0032550	-
Unigene0024937	1	1	0.183	0.204	1	0.1935	-2.36959	0.00108989	0.0326072	1163	gi|468860726|gb|AGH32327.1|	heat shock protein 70 [Cellana toreuma]	sp|P41825|HSP71_ANOAL	Heat shock protein 70 A1 OS=Anopheles albimanus GN=HSP70A1 PE=3 SV=1	7301096	KOG0101	Molecular chaperones HSP70/HSC70, HSP70 superfamily	K03283	dmo:Dmoj_GI24163	heat shock 70kDa protein 1/8	GO:0050896//response to stimulus	GO:0032550	-
Unigene0024938	1	1.178	0.14	0.191	1.089	0.1655	-2.7181	0.00849713	0.0590025	812	gi|392464566|gb|AFM73649.1|	heat shock protein 70, partial [Bicyclus anynana]	sp|P41827|HSP74_ANOAL	Heat shock protein 70 B2 OS=Anopheles albimanus GN=HSP70B2 PE=3 SV=1	7301096	KOG0101	Molecular chaperones HSP70/HSC70, HSP70 superfamily	K03283	dmo:Dmoj_GI24163	heat shock 70kDa protein 1/8	GO:0050896//response to stimulus	GO:0032550	-
Unigene0024975	1	0.959	1.188	1.198	0.9795	1.193	0.284477	0.0114944	0.0660963	3467	gi|871243800|ref|XP_012940046.1|	PREDICTED: aconitate hydratase, mitochondrial-like [Aplysia californica]	sp|Q9ER34|ACON_RAT	Aconitate hydratase, mitochondrial OS=Rattus norvegicus GN=Aco2 PE=1 SV=2	Hs4501867	KOG0453	Aconitase/homoaconitase (aconitase superfamily)	K01681	nvi:100124130	aconitate hydratase 1 [EC:4.2.1.3]	GO:0009060//aerobic respiration	GO:0051536//iron-sulfur cluster binding;GO:0016836//hydro-lyase activity	-
Unigene0024999	1	1.06	0.6	0.567	1.03	0.5835	-0.81984	0.00506761	0.0508161	2072	gi|340383732|ref|XP_003390370.1|	PREDICTED: rho GDP-dissociation inhibitor 1-like [Amphimedon queenslandica]	sp|Q9TU03|GDIR2_BOVIN	Rho GDP-dissociation inhibitor 2 OS=Bos taurus GN=ARHGDIB PE=2 SV=3	7293721	KOG3205	Rho GDP-dissociation inhibitor	K12462	isc:IscW_ISCW020878	Rho GDP-dissociation inhibitor	-	-	-
Unigene0025028	1	0.996	3.728	2.823	0.998	3.2755	1.7146	0.0136296	0.0664062	2881	gi|762103546|ref|XP_011434296.1|	PREDICTED: poly(rC)-binding protein 3-like isoform X3 [Crassostrea gigas]	sp|P57721|PCBP3_HUMAN	Poly(rC)-binding protein 3 OS=Homo sapiens GN=PCBP3 PE=2 SV=2	Hs10092617	KOG2190	PolyC-binding proteins alphaCP-1 and related KH domain proteins	K13162	phu:Phum_PHUM522820	poly(rC)-binding protein 2/3/4	-	GO:0003676//nucleic acid binding;GO:0016790//thiolester hydrolase activity	-
Unigene0025042	1	0.989	4.062	3.865	0.9945	3.9635	1.99473	0.000339173	0.0299441	919	--	--	--	--	--	--	--	--	--	--	-	-	-
Unigene0025043	1	1.06	4.547	2.77	1.03	3.6585	1.82861	0.0383309	0.109669	1037	--	--	--	--	--	--	--	--	--	--	-	-	-
Unigene0025044	1	1.045	3.49	3.968	1.0225	3.729	1.86669	0.00274612	0.0436916	543	--	--	--	--	--	--	--	--	--	--	-	-	-
Unigene0025046	1	0.721	2.008	1.721	0.8605	1.8645	1.11554	0.049346	0.125099	406	--	--	--	--	--	--	--	--	--	--	-	-	-
Unigene0025047	1	0.946	3.697	2.89	0.973	3.2935	1.75911	0.0106701	0.0642642	853	--	--	--	--	--	--	--	--	--	--	-	-	-
Unigene0025048	1	0.771	1.771	1.897	0.8855	1.834	1.05043	0.0318144	0.0975746	410	--	--	--	--	--	--	--	--	--	--	-	-	-
Unigene0025121	1	0.959	0.741	0.687	0.9795	0.714	-0.456121	0.0181388	0.0725058	1520	gi|762099272|ref|XP_011432056.1|	PREDICTED: opine dehydrogenase-like [Crassostrea gigas]	sp|Q8N0N9|ODH_HALDH	Opine dehydrogenase OS=Haliotis discus hannai GN=tadh PE=2 SV=1	--	--	--	--	--	--	GO:0008152//metabolic process	GO:0016646//oxidoreductase activity, acting on the CH-NH group of donors, NAD or NADP as acceptor;GO:0048037//cofactor binding	-
Unigene0025123	1	1.017	0.508	0.6	1.0085	0.554	-0.864253	0.0187372	0.0732656	3439	gi|762094702|ref|XP_011429839.1|	PREDICTED: protein phosphatase 1 regulatory subunit 12A-like isoform X2 [Crassostrea gigas]	sp|O14974|MYPT1_HUMAN	Protein phosphatase 1 regulatory subunit 12A OS=Homo sapiens GN=PPP1R12A PE=1 SV=1	Hs4505317	KOG0505	Myosin phosphatase, regulatory subunit	--	--	--	-	-	-
Unigene0025150	1	0.899	0.385	0.312	0.9495	0.3485	-1.44601	0.0134328	0.0664062	4261	gi|4519617|dbj|BAA75668.1|	collagen pro alpha-chain [Haliotis discus]	sp|P02466|CO1A2_RAT	Collagen alpha-2(I) chain OS=Rattus norvegicus GN=Col1a2 PE=1 SV=3	7296931	KOG3544	Collagens (type IV and type XIII), and related proteins	K06236	rno:84352	collagen, type I/II/III/V/XI, alpha	-	-	-
Unigene0025167	1	0.79	3.107	2.557	0.895	2.832	1.66186	0.0171042	0.0711175	1268	gi|762129528|ref|XP_011447893.1|	PREDICTED: carbonic anhydrase 2-like isoform X2 [Crassostrea gigas]	sp|Q8UWA5|CAH2_TRIHK	Carbonic anhydrase 2 OS=Tribolodon hakonensis GN=ca2 PE=2 SV=3	Hs4557395	KOG0382	Carbonic anhydrase	K01672	mcc:574263	carbonic anhydrase [EC:4.2.1.1]	GO:0050789//regulation of biological process;GO:0044763;GO:0044765	-	GO:0044424
Unigene0025171	1	0.939	0.626	0.709	0.9695	0.6675	-0.538473	0.0329557	0.100328	2453	gi|762150082|ref|XP_011412993.1|	PREDICTED: importin subunit beta-1-like isoform X1 [Crassostrea gigas]	sp|Q14974|IMB1_HUMAN	Importin subunit beta-1 OS=Homo sapiens GN=KPNB1 PE=1 SV=2	Hs19923142	KOG1241	Karyopherin (importin) beta 1	K14293	ssc:100518449	importin subunit beta-1	GO:0007166//cell surface receptor signaling pathway;GO:0000737//DNA catabolic process, endonucleolytic;GO:0012501//programmed cell death;GO:0022411;GO:0046794;GO:0044710;GO:0006606//protein import into nucleus	GO:0046914//transition metal ion binding;GO:0017016//Ras GTPase binding;GO:0022892;GO:0003723//RNA binding;GO:0005048//signal sequence binding	GO:0031981//nuclear lumen;GO:0032991//macromolecular complex;GO:0031988//membrane-bounded vesicle;GO:0044432;GO:0005635//nuclear envelope
Unigene0025217	1	1.121	0.375	0.493	1.0605	0.434	-1.28898	0.0260078	0.0881381	2669	gi|762102356|ref|XP_011433673.1|	PREDICTED: unconventional myosin-XVI-like isoform X3 [Crassostrea gigas]	--	--	--	--	--	--	--	--	-	-	-
Unigene0025320	1	0.889	0.474	0.537	0.9445	0.5055	-0.90184	0.0182924	0.0725058	3256	gi|524892331|ref|XP_005102694.1|	PREDICTED: heat shock 70 kDa protein 4-like [Aplysia californica]	sp|Q92598|HS105_HUMAN	Heat shock protein 105 kDa OS=Homo sapiens GN=HSPH1 PE=1 SV=1	Hs20547107	KOG0103	Molecular chaperones HSP105/HSP110/SSE1, HSP70 superfamily	K09489	dre:334086	heat shock 70kDa protein 4	-	-	-
Unigene0025330	1	1.288	3.678	4.059	1.144	3.8685	1.75769	0.0120658	0.0663428	683	--	--	--	--	--	--	--	--	--	--	-	-	-
Unigene0025331	1	0.916	2.778	2.835	0.958	2.8065	1.55067	0.00174754	0.0375482	2881	--	--	--	--	--	--	--	--	--	--	-	-	-
Unigene0025336	1	1.107	0.67	0.669	1.0535	0.6695	-0.654034	0.0124097	0.0663428	2234	gi|762106006|ref|XP_011435582.1|	PREDICTED: ankyrin-2-like isoform X5 [Crassostrea gigas]	sp|Q01484|ANK2_HUMAN	Ankyrin-2 OS=Homo sapiens GN=ANK2 PE=1 SV=4	7295202	KOG4177	Ankyrin	K10380	phu:Phum_PHUM596790	ankyrin	-	-	-
Unigene0025414	1	0.936	0.728	0.756	0.968	0.742	-0.383588	0.0199505	0.0761074	865	gi|390979785|gb|AFM30917.1|	procollagen-proline dioxygenase beta subunit [Mytilus galloprovincialis]	sp|Q2HWU2|PDIA1_MACFU	Protein disulfide-isomerase OS=Macaca fuscata fuscata GN=P4HB PE=2 SV=1	Hs20070125	KOG0190	Protein disulfide isomerase (prolyl 4-hydroxylase beta subunit)	K09580	hsa:5034	protein disulfide-isomerase A1 [EC:5.3.4.1]	GO:0070887//cellular response to chemical stimulus;GO:0018126//protein hydroxylation;GO:0033554//cellular response to stress;GO:0019725//cellular homeostasis;GO:0018904;GO:0050794//regulation of cellular process	GO:0019798;GO:0015036//disulfide oxidoreductase activity	GO:0005783//endoplasmic reticulum
Unigene0025416	1	1.078	0.844	0.853	1.039	0.8485	-0.292209	0.0335372	0.101848	298	gi|326535849|gb|ADZ76591.1|	protein disulfide isomerase [Conus eburneus]	sp|Q17770|PDI2_CAEEL	Protein disulfide-isomerase 2 OS=Caenorhabditis elegans GN=pdi-2 PE=1 SV=1	CE03972	KOG0190	Protein disulfide isomerase (prolyl 4-hydroxylase beta subunit)	K09580	bfo:BRAFLDRAFT_287617	protein disulfide-isomerase A1 [EC:5.3.4.1]	GO:0019725//cellular homeostasis;GO:0018904	GO:0015036//disulfide oxidoreductase activity;GO:0051213//dioxygenase activity	-
Unigene0025423	1	0.901	0.501	0.442	0.9505	0.4715	-1.01143	0.0132232	0.0664062	236	--	--	--	--	--	--	--	--	--	--	-	-	-
Unigene0025440	1	0.982	0.193	0.159	0.991	0.176	-2.49331	0.00313906	0.0455142	940	gi|762086870|ref|XP_011425717.1|	PREDICTED: collagen alpha-1(XIV) chain-like [Crassostrea gigas]	sp|P05099|MATN1_CHICK	Cartilage matrix protein OS=Gallus gallus GN=MATN1 PE=1 SV=2	Hs18201923	KOG3544	Collagens (type IV and type XIII), and related proteins	K06238	xtr:100486063	collagen, type VI, alpha	-	-	-
Unigene0025441	1	2.036	0.303	0.303	1.518	0.303	-2.32478	0.0488129	0.124654	1421	gi|405975735|gb|EKC40283.1|	Collagen alpha-5(VI) chain [Crassostrea gigas]	sp|A6NMZ7|CO6A6_HUMAN	Collagen alpha-6(VI) chain OS=Homo sapiens GN=COL6A6 PE=1 SV=2	Hs22043058	KOG3544	Collagens (type IV and type XIII), and related proteins	K06238	hsa:131873	collagen, type VI, alpha	-	-	-
Unigene0025840	1	1.006	0.739	0.826	1.003	0.7825	-0.358159	0.0463386	0.120853	993	gi|675376930|gb|KFM69832.1|	Rab GDP dissociation inhibitor beta, partial [Stegodyphus mimosarum]	sp|P21856|GDIA_BOVIN	Rab GDP dissociation inhibitor alpha OS=Bos taurus GN=GDI1 PE=1 SV=1	7297522	KOG1439	RAB proteins geranylgeranyltransferase component A (RAB escort protein)	--	--	--	GO:0019222//regulation of metabolic process;GO:0045184//establishment of protein localization	GO:0005092//GDP-dissociation inhibitor activity	-
Unigene0025856	1	0.96	1.405	1.327	0.98	1.366	0.479104	0.011002	0.064448	771	gi|762088055|ref|XP_011426336.1|	PREDICTED: uncharacterized protein LOC105327510 isoform X2 [Crassostrea gigas]	--	--	--	--	--	--	--	--	-	-	-
Unigene0025886	1	1.003	1.338	1.208	1.0015	1.273	0.34607	0.042986	0.115753	1360	gi|524868832|ref|XP_005091215.1|	PREDICTED: mitochondrial 2-oxoglutarate/malate carrier protein-like [Aplysia californica]	sp|P22292|M2OM_BOVIN	Mitochondrial 2-oxoglutarate/malate carrier protein OS=Bos taurus GN=SLC25A11 PE=1 SV=3	HsM4506997	KOG0759	Mitochondrial oxoglutarate/malate carrier proteins	K15104	xtr:595075	solute carrier family 25 (mitochondrial oxoglutarate transporter), member 11	GO:1902582	-	GO:0019866//organelle inner membrane;GO:0031224//intrinsic component of membrane;GO:0005740//mitochondrial envelope
Unigene0025911	1	0.952	1.848	2.104	0.976	1.976	1.01763	0.00958315	0.0630041	1128	gi|762151120|ref|XP_011413537.1|	PREDICTED: probable serine/threonine-protein kinase kinX isoform X12 [Crassostrea gigas]	sp|Q9NFP5|SH3BG_DROME	SH3 domain-binding glutamic acid-rich protein homolog OS=Drosophila melanogaster GN=Sh3beta PE=1 SV=2	Hs4506925	KOG4023	Uncharacterized conserved protein	--	--	--	-	-	-
Unigene0025945	1	1.014	0.136	0.13	1.007	0.133	-2.92057	0.000135927	0.0175073	1145	gi|405975735|gb|EKC40283.1|	Collagen alpha-5(VI) chain [Crassostrea gigas]	sp|A8TX70|CO6A5_HUMAN	Collagen alpha-5(VI) chain OS=Homo sapiens GN=COL6A5 PE=1 SV=1	Hs22043058	KOG3544	Collagens (type IV and type XIII), and related proteins	--	--	--	GO:0044699	-	-
Unigene0025946	1	0.837	0.113	0.176	0.9185	0.1445	-2.66821	0.0159141	0.0697281	769	gi|405975735|gb|EKC40283.1|	Collagen alpha-5(VI) chain [Crassostrea gigas]	sp|Q99715|COCA1_HUMAN	Collagen alpha-1(XII) chain OS=Homo sapiens GN=COL12A1 PE=1 SV=2	Hs18201923	KOG3544	Collagens (type IV and type XIII), and related proteins	K08132	oaa:100081103	collagen, type XII, alpha	-	-	-
Unigene0025947	1	0.856	0.144	0.121	0.928	0.1325	-2.80813	0.00357154	0.0479829	369	gi|762086868|ref|XP_011425716.1|	PREDICTED: collagen alpha-1(XII) chain-like [Crassostrea gigas]	sp|P32018|COEA1_CHICK	Collagen alpha-1(XIV) chain OS=Gallus gallus GN=COL14A1 PE=1 SV=2	Hs18201923	KOG3544	Collagens (type IV and type XIII), and related proteins	K08132	mdo:100021716	collagen, type XII, alpha	-	-	-
Unigene0025975	1	1.021	1.996	1.626	1.0105	1.811	0.841717	0.0303149	0.0948586	2630	gi|762109860|ref|XP_011437595.1|	PREDICTED: pyruvate kinase PKM-like [Crassostrea gigas]	sp|P00548|KPYM_CHICK	Pyruvate kinase PKM OS=Gallus gallus GN=PKM PE=2 SV=2	Hs4505839	KOG2323	Pyruvate kinase	K00873	gga:396456	pyruvate kinase [EC:2.7.1.40]	GO:0006796//phosphate-containing compound metabolic process;GO:0006091//generation of precursor metabolites and energy	GO:0031420;GO:0016301//kinase activity	-
Unigene0025976	1	0.863	1.481	1.594	0.9315	1.5375	0.722959	0.0257474	0.087712	715	gi|51989573|gb|AAU21290.1|	cytoplasmic aspartate aminotransferase [Crassostrea gigas]	sp|P05201|AATC_MOUSE	Aspartate aminotransferase, cytoplasmic OS=Mus musculus GN=Got1 PE=1 SV=3	Hs4504067	KOG1412	Aspartate aminotransferase/Glutamic oxaloacetic transaminase AAT2/GOT1	K14454	dan:Dana_GF11770	aspartate aminotransferase, cytoplasmic [EC:2.6.1.1]	GO:0009725//response to hormone;GO:0006531//aspartate metabolic process	GO:0043168//anion binding;GO:0070546	GO:0005737//cytoplasm
Unigene0025977	1	1.014	1.668	1.641	1.007	1.6545	0.716332	0.000465767	0.030864	616	gi|524886817|ref|XP_005100000.1|	PREDICTED: aspartate aminotransferase, cytoplasmic-like [Aplysia californica]	sp|P17174|AATC_HUMAN	Aspartate aminotransferase, cytoplasmic OS=Homo sapiens GN=GOT1 PE=1 SV=3	Hs4504067	KOG1412	Aspartate aminotransferase/Glutamic oxaloacetic transaminase AAT2/GOT1	K14454	bfo:BRAFLDRAFT_124686	aspartate aminotransferase, cytoplasmic [EC:2.6.1.1]	GO:0008152//metabolic process	GO:0008483//transaminase activity	-
Unigene0025978	1	1.048	1.948	1.78	1.024	1.864	0.864186	0.00713964	0.0562852	378	gi|762095188|ref|XP_011430094.1|	PREDICTED: aspartate aminotransferase, cytoplasmic-like [Crassostrea gigas]	sp|P00504|AATC_CHICK	Aspartate aminotransferase, cytoplasmic OS=Gallus gallus GN=GOT1 PE=1 SV=3	Hs4504067	KOG1412	Aspartate aminotransferase/Glutamic oxaloacetic transaminase AAT2/GOT1	K14454	cin:100184965	aspartate aminotransferase, cytoplasmic [EC:2.6.1.1]	GO:0019752//carboxylic acid metabolic process	GO:0043168//anion binding;GO:0070546	-
Unigene0026065	1	0.966	2.246	3.393	0.983	2.8195	1.52018	0.0379084	0.109219	1359	gi|71895931|ref|NP_001026718.1|	methylthioribulose-1-phosphate dehydratase [Gallus gallus]	sp|Q5ZLP2|MTNB_CHICK	Methylthioribulose-1-phosphate dehydratase OS=Gallus gallus GN=APIP PE=2 SV=1	Hs7705724	KOG2631	Class II aldolase/adducin N-terminal domain protein	K08964	gga:428860	methylthioribulose-1-phosphate dehydratase [EC:4.2.1.109]	GO:0071267	GO:0016829//lyase activity;GO:0046872//metal ion binding	-
Unigene0026071	1	1.135	0.591	0.643	1.0675	0.617	-0.790894	0.0187906	0.0732656	1114	gi|762167596|ref|XP_011422132.1|	PREDICTED: far upstream element-binding protein 3-like isoform X5 [Crassostrea gigas]	sp|Q96AE4|FUBP1_HUMAN	Far upstream element-binding protein 1 OS=Homo sapiens GN=FUBP1 PE=1 SV=3	Hs17402900	KOG1676	K-homology type RNA binding proteins	K13210	ssc:100525995	far upstream element-binding protein	-	-	-
Unigene0026123	1	1.023	2.459	2.189	1.0115	2.324	1.20011	0.0050555	0.0508161	1426	gi|256717636|gb|AAT71303.3|	sodium-calcium exchanger [Placopecten magellanicus]	sp|P23685|NAC1_CANFA	Sodium/calcium exchanger 1 OS=Canis familiaris GN=SLC8A1 PE=1 SV=1	Hs10863913	KOG1306	Ca2+/Na+ exchanger NCX1 and related proteins	K05849	dre:553489	solute carrier family 8 (sodium/calcium exchanger)	GO:0044763;GO:0070838//divalent metal ion transport;GO:0006814//sodium ion transport	GO:0015081//sodium ion transmembrane transporter activity	GO:0031224//intrinsic component of membrane
Unigene0026124	1	0.776	2.351	1.989	0.888	2.17	1.28906	0.0274324	0.0901858	293	gi|256717636|gb|AAT71303.3|	sodium-calcium exchanger [Placopecten magellanicus]	sp|P48768|NAC2_RAT	Sodium/calcium exchanger 2 OS=Rattus norvegicus GN=Slc8a2 PE=2 SV=1	Hs17865805	KOG1306	Ca2+/Na+ exchanger NCX1 and related proteins	K05849	dre:568512	solute carrier family 8 (sodium/calcium exchanger)	GO:0044763;GO:0070838//divalent metal ion transport;GO:0006814//sodium ion transport	GO:0015081//sodium ion transmembrane transporter activity	GO:0031224//intrinsic component of membrane
Unigene0026125	1	0.998	2.742	2.598	0.999	2.67	1.41828	0.000753536	0.0322509	1169	gi|256717636|gb|AAT71303.3|	sodium-calcium exchanger [Placopecten magellanicus]	sp|P57103|NAC3_HUMAN	Sodium/calcium exchanger 3 OS=Homo sapiens GN=SLC8A3 PE=2 SV=2	Hs17865805	KOG1306	Ca2+/Na+ exchanger NCX1 and related proteins	K05849	spu:575892	solute carrier family 8 (sodium/calcium exchanger)	GO:0044763;GO:0070838//divalent metal ion transport;GO:0006814//sodium ion transport	GO:0015081//sodium ion transmembrane transporter activity	GO:0031224//intrinsic component of membrane
Unigene0026242	1	1.065	2.139	2.129	1.0325	2.134	1.04742	0.00188349	0.0375482	963	gi|405954824|gb|EKC22157.1|	Severin [Crassostrea gigas]	sp|Q7JQD3|GELS1_LUMTE	Gelsolin-like protein 1 OS=Lumbricus terrestris GN=AM PE=1 SV=1	At2g41740	KOG0443	Actin regulatory proteins (gelsolin/villin family)	--	--	--	GO:0030835//negative regulation of actin filament depolymerization	GO:0008092//cytoskeletal protein binding;GO:0046872//metal ion binding	-
Unigene0026243	1	1.014	2.185	1.932	1.007	2.0585	1.03153	0.00745525	0.0570173	512	gi|325197162|ref|NP_001191425.1|	gelsolin [Aplysia californica]	sp|Q8MPM1|GELS2_LUMTE	Gelsolin-like protein 2 OS=Lumbricus terrestris GN=gelsolin PE=1 SV=1	CE06107	KOG0443	Actin regulatory proteins (gelsolin/villin family)	--	--	--	-	-	-
Unigene0026803	1	0.902	2.202	2.098	0.951	2.15	1.17682	0.00482887	0.0508161	271	gi|762129461|ref|XP_011447859.1|	PREDICTED: voltage-dependent calcium channel subunit alpha-2/delta-2-like isoform X2 [Crassostrea gigas]	sp|Q9NY47|CA2D2_HUMAN	Voltage-dependent calcium channel subunit alpha-2/delta-2 OS=Homo sapiens GN=CACNA2D2 PE=1 SV=2	Hs5174403	KOG2353	L-type voltage-dependent Ca2+ channel, alpha2/delta subunit	K04858	dre:561434	voltage-dependent calcium channel alpha-2/delta-1	-	-	-
Unigene0027789	1	0.913	1.723	1.445	0.9565	1.584	0.727735	0.0368538	0.10714	1795	gi|871212136|ref|XP_012946713.1|	PREDICTED: glycogen [starch] synthase-like [Aplysia californica]	sp|Q9VFC8|GYS_DROME	Glycogen [starch] synthase OS=Drosophila melanogaster GN=GlyS PE=1 SV=2	7299959	KOG3742	Glycogen synthase	K00693	api:100166026	glycogen(starch) synthase [EC:2.4.1.11]	GO:0005977//glycogen metabolic process	GO:0035251//UDP-glucosyltransferase activity	-
Unigene0027790	1	1.086	1.373	1.363	1.043	1.368	0.391329	0.0223895	0.0826073	275	gi|262305329|gb|ACY45257.1|	glycogen synthase, partial [Leiobunum verrucosum]	sp|Q9VFC8|GYS_DROME	Glycogen [starch] synthase OS=Drosophila melanogaster GN=GlyS PE=1 SV=2	7299959	KOG3742	Glycogen synthase	K00693	isc:IscW_ISCW006570	glycogen(starch) synthase [EC:2.4.1.11]	GO:0005977//glycogen metabolic process	GO:0035251//UDP-glucosyltransferase activity	-
Unigene0027791	1	1.086	1.373	1.363	1.043	1.368	0.391329	0.0223895	0.0826073	255	gi|262305289|gb|ACY45237.1|	glycogen synthase, partial [Craterostigmus tasmanianus]	sp|Q9VFC8|GYS_DROME	Glycogen [starch] synthase OS=Drosophila melanogaster GN=GlyS PE=1 SV=2	7299959	KOG3742	Glycogen synthase	K00693	isc:IscW_ISCW006570	glycogen(starch) synthase [EC:2.4.1.11]	GO:0005977//glycogen metabolic process	GO:0035251//UDP-glucosyltransferase activity	-
Unigene0029261	1	0.877	4.039	5.706	0.9385	4.8725	2.37623	0.0125454	0.0663428	658	gi|22758856|gb|AAN05588.1|	ribosomal protein L19 [Argopecten irradians]	sp|P36241|RL19_DROME	60S ribosomal protein L19 OS=Drosophila melanogaster GN=RpL19 PE=1 SV=2	7291886	KOG1696	60s ribosomal protein L19	K02885	bfo:BRAFLDRAFT_120900	large subunit ribosomal protein L19e	-	-	-
Unigene0029560	1	0.81	1.945	1.891	0.905	1.918	1.08361	0.0191752	0.0742963	936	gi|127158|sp|P07290.1|MLE_MIZYE	RecName: Full=Myosin, essential light chain, adductor muscle; AltName: Full=Sulfhydryl light chain; Short=SHLC [Mizuhopecten yessoensis]	sp|P07290|MLE_MIZYE	Myosin, essential light chain, adductor muscle OS=Mizuhopecten yessoensis PE=1 SV=1	CE01236	KOG0030	Myosin essential light chain, EF-Hand protein superfamily	K12752	tca:662551	myosin light chain, invertebrate	-	GO:0046872//metal ion binding	GO:0015629//actin cytoskeleton
Unigene0029730	1	0.971	0.509	0.572	0.9855	0.5405	-0.866561	0.00983557	0.0636577	1793	gi|405968170|gb|EKC33267.1|	Endophilin-B1 [Crassostrea gigas]	sp|Q5ZIR1|SHLB1_CHICK	Endophilin-B1 OS=Gallus gallus GN=SH3GLB1 PE=2 SV=1	Hs7705773	KOG3725	SH3 domain protein SH3GLB	K11248	gga:424522	endophilin-B	GO:0071704;GO:0012501//programmed cell death;GO:0006461//protein complex assembly;GO:0051130;GO:0044237//cellular metabolic process;GO:0044238	GO:0005488//binding	GO:0043231//intracellular membrane-bounded organelle;GO:0031090//organelle membrane;GO:0044446;GO:0044444//cytoplasmic part
Unigene0029776	1	1.009	1.633	1.701	1.0045	1.667	0.730777	0.00169698	0.0375482	325	gi|532048762|ref|XP_005367156.1|	PREDICTED: 40S ribosomal protein S25-like [Microtus ochrogaster]	sp|Q8ISN9|RS25_BRABE	40S ribosomal protein S25 OS=Branchiostoma belcheri GN=RPS25 PE=2 SV=1	Hs18546781	KOG1767	40S ribosomal protein S25	K02975	ptr:457708	small subunit ribosomal protein S25e	-	-	GO:0030529//ribonucleoprotein complex
Unigene0029777	1	1.009	1.633	1.701	1.0045	1.667	0.730777	0.00169698	0.0375482	326	gi|532041289|ref|XP_005363489.1|	PREDICTED: 40S ribosomal protein S25-like [Microtus ochrogaster]	sp|Q6PBI5|RS25_DANRE	40S ribosomal protein S25 OS=Danio rerio GN=rps25 PE=2 SV=1	Hs18546781	KOG1767	40S ribosomal protein S25	K02975	ptr:744737	small subunit ribosomal protein S25e	-	-	-
Unigene0030129	1	0.945	0.602	0.642	0.9725	0.622	-0.644784	0.00905565	0.0608303	904	gi|762101248|ref|XP_011433097.1|	PREDICTED: importin subunit alpha-7-like [Crassostrea gigas]	sp|O35345|IMA7_MOUSE	Importin subunit alpha-7 OS=Mus musculus GN=Kpna6 PE=1 SV=2	Hs6912478	KOG0166	Karyopherin (importin) alpha	K15043	bfo:BRAFLDRAFT_279360	importin subunit alpha-2	GO:0006886//intracellular protein transport	GO:0022892	GO:0043231//intracellular membrane-bounded organelle
Unigene0030130	1	0.945	0.602	0.642	0.9725	0.622	-0.644784	0.00905565	0.0608303	904	gi|762101248|ref|XP_011433097.1|	PREDICTED: importin subunit alpha-7-like [Crassostrea gigas]	sp|O35345|IMA7_MOUSE	Importin subunit alpha-7 OS=Mus musculus GN=Kpna6 PE=1 SV=2	Hs6912478	KOG0166	Karyopherin (importin) alpha	K15043	bfo:BRAFLDRAFT_279360	importin subunit alpha-2	GO:0006886//intracellular protein transport	GO:0022892	GO:0043231//intracellular membrane-bounded organelle
Unigene0030374	1	0.946	0.156	0.171	0.973	0.1635	-2.57315	0.000902676	0.0322509	906	gi|762122189|ref|XP_011444040.1|	PREDICTED: kyphoscoliosis peptidase-like [Crassostrea gigas]	--	--	--	--	--	--	--	--	-	-	-
Unigene0030376	1	0.799	0.125	0.16	0.8995	0.1425	-2.65816	0.00808501	0.058439	617	gi|762122189|ref|XP_011444040.1|	PREDICTED: kyphoscoliosis peptidase-like [Crassostrea gigas]	--	--	--	--	--	--	--	--	-	-	-
Unigene0030517	1	0.923	0.635	0.688	0.9615	0.6615	-0.539546	0.0222004	0.0824014	3633	gi|405953394|gb|EKC21066.1|	Dynein heavy chain, cytoplasmic [Crassostrea gigas]	sp|Q9JHU4|DYHC1_MOUSE	Cytoplasmic dynein 1 heavy chain 1 OS=Mus musculus GN=Dync1h1 PE=1 SV=2	7292540	KOG3595	Dyneins, heavy chain	K10413	aml:100467615	dynein heavy chain 1, cytosolic	GO:0009154//purine ribonucleotide catabolic process;GO:0007017//microtubule-based process	GO:0032550;GO:0003774//motor activity	GO:0005875//microtubule associated complex
Unigene0031665	1	1.01	0.711	0.697	1.005	0.704	-0.513548	0.000974025	0.0325377	2031	gi|161016087|gb|ABX56009.1|	mannose-6-phosphate isomerase [Mytilus edulis]	sp|Q8HXX2|MPI_MACFA	Mannose-6-phosphate isomerase OS=Macaca fascicularis GN=MPI PE=2 SV=3	Hs4505235	KOG2757	Mannose-6-phosphate isomerase	K01809	bfo:BRAFLDRAFT_261743	mannose-6-phosphate isomerase [EC:5.3.1.8]	-	-	-
Unigene0032308	1	0.82	0.211	0.244	0.91	0.2275	-2	0.00780351	0.0576103	579	gi|405952664|gb|EKC20449.1|	Adenylate cyclase type 9 [Crassostrea gigas]	sp|O60503|ADCY9_HUMAN	Adenylate cyclase type 9 OS=Homo sapiens GN=ADCY9 PE=1 SV=4	7293083	KOG3618	Adenylyl cyclase	K08049	smm:Smp_102340.2	adenylate cyclase 9 [EC:4.6.1.1]	GO:0044763	GO:0016829//lyase activity	-
Unigene0032538	1	1.048	2.704	2.238	1.024	2.471	1.27088	0.0121275	0.0663428	1443	gi|762145059|ref|XP_011455806.1|	PREDICTED: GTP-binding protein REM 1-like [Crassostrea gigas]	sp|Q5R541|GEM_PONAB	GTP-binding protein GEM OS=Pongo abelii GN=GEM PE=2 SV=1	7302493	KOG0395	Ras-related GTPase	K07847	dwi:Dwil_GK20802	Rad and Gem related GTP binding protein 1	-	-	-
Unigene0032997	1	1.162	2.451	2.235	1.081	2.343	1.11599	0.0126707	0.0663428	1216	gi|762129461|ref|XP_011447859.1|	PREDICTED: voltage-dependent calcium channel subunit alpha-2/delta-2-like isoform X2 [Crassostrea gigas]	sp|Q6PHS9|CA2D2_MOUSE	Voltage-dependent calcium channel subunit alpha-2/delta-2 OS=Mus musculus GN=Cacna2d2 PE=1 SV=1	Hs5174403	KOG2353	L-type voltage-dependent Ca2+ channel, alpha2/delta subunit	K04859	bta:785909	voltage-dependent calcium channel alpha-2/delta-2	-	-	-
Unigene0033106	1	0.927	0.173	0.191	0.9635	0.182	-2.40435	0.00139529	0.0365478	1011	gi|762095738|ref|XP_011430379.1|	PREDICTED: cAMP-dependent protein kinase regulatory subunit-like isoform X4 [Crassostrea gigas]	sp|P31319|KAPR_APLCA	cAMP-dependent protein kinase regulatory subunit OS=Aplysia californica PE=2 SV=2	Hs4506063	KOG1113	cAMP-dependent protein kinase types I and II, regulatory subunit	K04739	bfo:BRAFLDRAFT_60565	cAMP-dependent protein kinase regulator	GO:0001932//regulation of protein phosphorylation	GO:0000166//nucleotide binding	-
Unigene0033107	1	0.766	0.247	0.259	0.883	0.253	-1.80328	0.0116857	0.0663428	618	gi|325297146|ref|NP_001191582.1|	cAMP-dependent protein kinase regulatory subunit [Aplysia californica]	sp|P31319|KAPR_APLCA	cAMP-dependent protein kinase regulatory subunit OS=Aplysia californica PE=2 SV=2	Hs4506063	KOG1113	cAMP-dependent protein kinase types I and II, regulatory subunit	K04739	bfo:BRAFLDRAFT_60565	cAMP-dependent protein kinase regulator	GO:0001932//regulation of protein phosphorylation	GO:0030551//cyclic nucleotide binding;GO:0016301//kinase activity;GO:0019887//protein kinase regulator activity	GO:0044424
Unigene0033259	1	0.859	0.611	0.657	0.9295	0.634	-0.551972	0.0456859	0.1204	1553	gi|762112709|ref|XP_011439096.1|	PREDICTED: alcohol dehydrogenase class-3-like [Crassostrea gigas]	sp|P81431|ADHX_OCTVU	Alcohol dehydrogenase class-3 OS=Octopus vulgaris PE=1 SV=1	7299380	KOG0022	Alcohol dehydrogenase, class III	K00121	dre:116517	S-(hydroxymethyl)glutathione dehydrogenase / alcohol dehydrogenase [EC:1.1.1.284 1.1.1.1]	GO:0006067//ethanol metabolic process	GO:0046914//transition metal ion binding;GO:0016616//oxidoreductase activity, acting on the CH-OH group of donors, NAD or NADP as acceptor	GO:0044424
Unigene0033262	1	1.257	2.213	2.316	1.1285	2.2645	1.00479	0.0264454	0.0883419	489	gi|762108838|ref|XP_011437055.1|	PREDICTED: ADP,ATP carrier protein-like [Crassostrea gigas]	sp|P31167|ADT1_ARATH	ADP,ATP carrier protein 1, mitochondrial OS=Arabidopsis thaliana GN=AAC1 PE=1 SV=2	At3g08580	KOG0749	Mitochondrial ADP/ATP carrier proteins	K05863	nve:NEMVE_v1g239511	solute carrier family 25 (mitochondrial adenine nucleotide translocator), member 4/5/6/31	GO:0051234//establishment of localization;GO:0044763	-	GO:0019866//organelle inner membrane;GO:0031224//intrinsic component of membrane;GO:0043231//intracellular membrane-bounded organelle
Unigene0033634	1	0.997	0.811	0.752	0.9985	0.7815	-0.353517	0.022846	0.0834475	1522	gi|762151311|ref|XP_011413638.1|	PREDICTED: T-complex protein 1 subunit epsilon-like isoform X1 [Crassostrea gigas]	sp|Q4R6V2|TCPE_MACFA	T-complex protein 1 subunit epsilon OS=Macaca fascicularis GN=CCT5 PE=2 SV=1	Hs16159222	KOG0357	Chaperonin complex component, TCP-1 epsilon subunit (CCT5)	K09497	bfo:BRAFLDRAFT_124069	T-complex protein 1 subunit epsilon	GO:0051707//response to other organism;GO:0044267//cellular protein metabolic process;GO:0035036//sperm-egg recognition	GO:0032550;GO:0005515//protein binding	GO:0005815//microtubule organizing center;GO:0043234//protein complex;GO:0031981//nuclear lumen
Unigene0033696	1	0.879	0.398	0.389	0.9395	0.3935	-1.25553	0.00564141	0.0520357	1212	gi|871209059|ref|XP_012941325.1|	PREDICTED: integrin alpha-8-like [Aplysia californica]	sp|Q06274|ITA5_XENLA	Integrin alpha-5 OS=Xenopus laevis GN=itga5 PE=2 SV=1	7293280	KOG3637	Vitronectin receptor, alpha subunit	K06584	spu:373206	integrin alpha 8	-	-	GO:0016021//integral component of membrane
Unigene0033725	1	0.855	0.168	0.169	0.9275	0.1685	-2.4606	0.00211297	0.0407886	395	gi|762118094|ref|XP_011441922.1|	PREDICTED: myosin, essential light chain, adductor muscle-like [Crassostrea gigas]	sp|P05945|MLE_TODPA	Myosin catalytic light chain LC-1, mantle muscle OS=Todarodes pacificus PE=1 SV=2	--	--	--	--	--	--	-	GO:0046872//metal ion binding	-
Unigene0033726	1	0.898	0.164	0.161	0.949	0.1625	-2.54597	0.000956666	0.0325377	1309	gi|762118094|ref|XP_011441922.1|	PREDICTED: myosin, essential light chain, adductor muscle-like [Crassostrea gigas]	sp|P07290|MLE_MIZYE	Myosin, essential light chain, adductor muscle OS=Mizuhopecten yessoensis PE=1 SV=1	CE01236	KOG0030	Myosin essential light chain, EF-Hand protein superfamily	--	--	--	-	GO:0046872//metal ion binding	-
Unigene0033745	1	0.992	0.587	0.584	0.996	0.5855	-0.766477	8.03872e-05	0.0175073	661	gi|762071775|ref|XP_011426847.1|	PREDICTED: filamin-A-like isoform X8 [Crassostrea gigas]	sp|Q9VEN1|FLNA_DROME	Filamin-A OS=Drosophila melanogaster GN=cher PE=1 SV=2	7300226	KOG0518	Actin-binding cytoskeleton protein, filamin	K04437	isc:IscW_ISCW022060	filamin	-	-	-
Unigene0033746	1	1.104	0.677	0.616	1.052	0.6465	-0.702412	0.0191703	0.0742963	1914	gi|762071775|ref|XP_011426847.1|	PREDICTED: filamin-A-like isoform X8 [Crassostrea gigas]	sp|P21333|FLNA_HUMAN	Filamin-A OS=Homo sapiens GN=FLNA PE=1 SV=4	Hs4503745	KOG0518	Actin-binding cytoskeleton protein, filamin	K04437	ame:552466	filamin	-	-	-
Unigene0033778	1	1.052	1.981	1.942	1.026	1.9615	0.934927	0.00175901	0.0375482	1116	gi|762069964|ref|XP_011425276.1|	PREDICTED: alpha-actinin, sarcomeric-like isoform X1 [Crassostrea gigas]	sp|P20111|ACTN2_CHICK	Alpha-actinin-2 OS=Gallus gallus GN=ACTN2 PE=2 SV=1	Hs4501893	KOG0035	Ca2+-binding actin-bundling protein (actinin), alpha chain (EF-Hand protein superfamily)	K05699	gga:396263	actinin alpha	-	GO:0046872//metal ion binding;GO:0008092//cytoskeletal protein binding	-
Unigene0033780	1	0.958	1.85	1.732	0.979	1.791	0.871385	0.00421607	0.0490413	1144	gi|762069966|ref|XP_011425356.1|	PREDICTED: alpha-actinin, sarcomeric-like isoform X2 [Crassostrea gigas]	sp|P18091|ACTN_DROME	Alpha-actinin, sarcomeric OS=Drosophila melanogaster GN=Actn PE=1 SV=2	7290243	KOG0035	Ca2+-binding actin-bundling protein (actinin), alpha chain (EF-Hand protein superfamily)	K05699	tca:661042	actinin alpha	GO:0006470//protein dephosphorylation	GO:0004721//phosphoprotein phosphatase activity;GO:0046872//metal ion binding;GO:0008092//cytoskeletal protein binding	-
Unigene0033782	1	1.004	2.149	2.148	1.002	2.1485	1.10045	6.94054e-06	0.00857851	1625	gi|405978716|gb|EKC43084.1|	Alpha-actinin, sarcomeric [Crassostrea gigas]	sp|P18091|ACTN_DROME	Alpha-actinin, sarcomeric OS=Drosophila melanogaster GN=Actn PE=1 SV=2	7290243	KOG0035	Ca2+-binding actin-bundling protein (actinin), alpha chain (EF-Hand protein superfamily)	K05699	isc:IscW_ISCW013566	actinin alpha	GO:0006470//protein dephosphorylation;GO:0044710	GO:0046872//metal ion binding;GO:0004721//phosphoprotein phosphatase activity;GO:0008092//cytoskeletal protein binding;GO:0016628//oxidoreductase activity, acting on the CH-CH group of donors, NAD or NADP as acceptor	-
Unigene0033852	1	0.898	0.559	0.48	0.949	0.5195	-0.869284	0.0230206	0.0834475	1571	gi|762108032|ref|XP_011436636.1|	PREDICTED: coiled-coil domain-containing protein 6-like [Crassostrea gigas]	sp|Q16204|CCDC6_HUMAN	Coiled-coil domain-containing protein 6 OS=Homo sapiens GN=CCDC6 PE=1 SV=2	Hs4885173	KOG2129	Uncharacterized conserved protein H4	K09288	xtr:100498525	coiled-coil domain-containing protein 6	-	-	-
Unigene0033886	1	0.793	0.509	0.508	0.8965	0.5085	-0.818056	0.0402668	0.112601	1311	gi|573887106|ref|XP_006631335.1|	PREDICTED: nuclear migration protein nudC-like [Lepisosteus oculatus]	sp|Q5ZIN1|NUDC_CHICK	Nuclear migration protein nudC OS=Gallus gallus GN=NUDC PE=2 SV=1	Hs5729953	KOG2265	Nuclear distribution protein NUDC	--	--	--	-	-	GO:0044424
Unigene0033898	1	0.953	0.257	0.219	0.9765	0.238	-2.03666	0.00346976	0.0476513	1560	gi|762110084|ref|XP_011437718.1|	PREDICTED: PDZ and LIM domain protein 1-like isoform X1 [Crassostrea gigas]	sp|O00151|PDLI1_HUMAN	PDZ and LIM domain protein 1 OS=Homo sapiens GN=PDLIM1 PE=1 SV=4	Hs13994151	KOG1703	Adaptor protein Enigma and related PDZ-LIM proteins	--	--	--	-	-	-
Unigene0034054	1	0.966	1.625	1.531	0.983	1.578	0.682834	0.00526251	0.0508161	682	gi|524896689|ref|XP_005104816.1|	PREDICTED: NADH dehydrogenase [ubiquinone] 1 alpha subcomplex subunit 8-like [Aplysia californica]	sp|P0CB92|NDUA8_PONPY	NADH dehydrogenase [ubiquinone] 1 alpha subcomplex subunit 8 OS=Pongo pygmaeus GN=NDUFA8 PE=2 SV=1	7291832	KOG3458	NADH:ubiquinone oxidoreductase, NDUFA8/PGIV/19 kDa subunit	K03952	aga:AgaP_AGAP006918	NADH dehydrogenase (ubiquinone) 1 alpha subcomplex 8 [EC:1.6.5.3 1.6.99.3]	-	-	-
Unigene0034884	1	1.218	0.606	0.501	1.109	0.5535	-1.0026	0.0367773	0.10714	1155	gi|762141943|ref|XP_011454175.1|	PREDICTED: SH3 domain-binding glutamic acid-rich-like protein 3 [Crassostrea gigas]	sp|Q9H299|SH3L3_HUMAN	SH3 domain-binding glutamic acid-rich-like protein 3 OS=Homo sapiens GN=SH3BGRL3 PE=1 SV=1	Hs13775198	KOG4023	Uncharacterized conserved protein	--	--	--	-	-	-
Unigene0034885	1	1.218	0.606	0.501	1.109	0.5535	-1.0026	0.0367773	0.10714	612	gi|762141943|ref|XP_011454175.1|	PREDICTED: SH3 domain-binding glutamic acid-rich-like protein 3 [Crassostrea gigas]	sp|Q9H299|SH3L3_HUMAN	SH3 domain-binding glutamic acid-rich-like protein 3 OS=Homo sapiens GN=SH3BGRL3 PE=1 SV=1	Hs13775198	KOG4023	Uncharacterized conserved protein	--	--	--	-	-	-
Unigene0035026	1	1.08	2.869	3.161	1.04	3.015	1.53557	0.00336582	0.0467782	2204	gi|366091039|gb|AEX08673.1|	arginine kinase [Azumapecten farreri]	sp|P51544|KARG_HALMK	Arginine kinase OS=Haliotis madaka PE=2 SV=1	7294998	KOG3581	Creatine kinases	K00933	nvi:100114388	creatine kinase [EC:2.7.3.2]	GO:0006796//phosphate-containing compound metabolic process	GO:0032550;GO:0016772//transferase activity, transferring phosphorus-containing groups	-
Unigene0035033	1	1.001	0.696	0.637	1.0005	0.6665	-0.586044	0.0116261	0.0663428	2611	gi|762124046|ref|XP_011445024.1|	PREDICTED: dihydropyrimidinase-like isoform X1 [Crassostrea gigas]	sp|Q14117|DPYS_HUMAN	Dihydropyrimidinase OS=Homo sapiens GN=DPYS PE=1 SV=1	Hs4503375	KOG2584	Dihydroorotase and related enzymes	K01464	nve:NEMVE_v1g161336	dihydropyrimidinase [EC:3.5.2.2]	GO:0006206//pyrimidine nucleobase metabolic process	GO:0016810//hydrolase activity, acting on carbon-nitrogen (but not peptide) bonds	GO:0044424
Unigene0035034	1	1.045	2.48	2.437	1.0225	2.4585	1.26568	0.000727573	0.0322509	2121	gi|762075747|ref|XP_011443926.1|	PREDICTED: NADP-dependent malic enzyme-like [Crassostrea gigas]	sp|P28227|MAOX_ANAPL	NADP-dependent malic enzyme OS=Anas platyrhynchos GN=ME1 PE=1 SV=1	Hs5729920	KOG1257	NADP+-dependent malic enzyme	K00029	ame:411813	malate dehydrogenase (oxaloacetate-decarboxylating)(NADP+) [EC:1.1.1.40]	GO:0043648//dicarboxylic acid metabolic process	GO:0043169//cation binding;GO:0004470//malic enzyme activity;GO:0000166//nucleotide binding	-
Unigene0035039	1	0.889	1.301	1.28	0.9445	1.2905	0.450307	0.0339968	0.102239	296	gi|38146757|gb|AAR11781.1|	heat shock protein 90 [Azumapecten farreri]	sp|Q04619|HS90B_CHICK	Heat shock cognate protein HSP 90-beta OS=Gallus gallus GN=HSP90AB1 PE=2 SV=1	7292327	KOG0019	Molecular chaperone (HSP90 family)	K04079	gga:396188	molecular chaperone HtpG	GO:0050896//response to stimulus;GO:0044267//cellular protein metabolic process	GO:0005515//protein binding;GO:0032550	-
Unigene0035077	1	0.894	0.723	0.691	0.947	0.707	-0.421654	0.0405253	0.112666	1433	gi|542249568|ref|XP_005461084.1|	PREDICTED: 14-3-3 protein epsilon-like isoform X2 [Oreochromis niloticus]	sp|P92177|1433E_DROME	14-3-3 protein epsilon OS=Drosophila melanogaster GN=14-3-3epsilon PE=1 SV=2	7300360	KOG0841	Multifunctional chaperone (14-3-3 family)	K06630	xla:380397	tyrosine 3-monooxygenase/tryptophan 5-monooxygenase activation protein	-	GO:0005515//protein binding	-
Unigene0035185	1	0.806	0.31	0.309	0.903	0.3095	-1.54479	0.0101003	0.0641817	1021	gi|762124420|ref|XP_011445220.1|	PREDICTED: UMP-CMP kinase-like [Crassostrea gigas]	sp|Q4KM73|KCY_RAT	UMP-CMP kinase OS=Rattus norvegicus GN=Cmpk1 PE=1 SV=2	Hs7706497	KOG3079	Uridylate kinase/adenylate kinase	K13800	aag:AaeL_AAEL008131	UMP-CMP kinase [EC:2.7.4.- 2.7.4.14]	GO:0009117//nucleotide metabolic process;GO:0009132//nucleoside diphosphate metabolic process;GO:0009141//nucleoside triphosphate metabolic process	GO:0019201//nucleotide kinase activity;GO:0016776//phosphotransferase activity, phosphate group as acceptor	GO:0044424
Unigene0035222	1	0.863	0.326	0.3	0.9315	0.313	-1.57339	0.00598145	0.053573	5117	gi|762169161|ref|XP_011422978.1|	PREDICTED: fibril-forming collagen alpha chain-like [Crassostrea gigas]	sp|P02466|CO1A2_RAT	Collagen alpha-2(I) chain OS=Rattus norvegicus GN=Col1a2 PE=1 SV=3	Hs4502947	KOG3544	Collagens (type IV and type XIII), and related proteins	K06236	rno:84352	collagen, type I/II/III/V/XI, alpha	-	-	-
Unigene0035287	1	1.015	1.97	1.57	1.0075	1.77	0.81297	0.0392332	0.111414	1242	gi|762091517|ref|XP_011428160.1|	PREDICTED: tetraspanin-18-like isoform X1 [Crassostrea gigas]	sp|Q99J59|TSN1_MOUSE	Tetraspanin-1 OS=Mus musculus GN=Tspan1 PE=2 SV=1	7295026	KOG3882	Tetraspanin family integral membrane protein	--	--	--	-	-	-
Unigene0035309	1	1.084	3.111	3.172	1.042	3.1415	1.5921	0.00140796	0.0365478	1324	gi|674588050|emb|CDS32950.1|	PDZ and LIM domain protein Zasp [Hymenolepis microstoma]	sp|Q9H987|SYP2L_HUMAN	Synaptopodin 2-like protein OS=Homo sapiens GN=SYNPO2L PE=2 SV=3	7294875	KOG3528	FOG: PDZ domain	--	--	--	-	-	-
Unigene0035329	1	1.18	0.225	0.223	1.09	0.224	-2.28276	0.00274402	0.0436916	1328	gi|762078491|ref|XP_011454256.1|	PREDICTED: muscle M-line assembly protein unc-89-like isoform X2 [Crassostrea gigas]	sp|A8MU46|SMTL1_HUMAN	Smoothelin-like protein 1 OS=Homo sapiens GN=SMTNL1 PE=1 SV=1	Hs20482190	KOG4678	FOG: Calponin homology domain	--	--	--	-	-	-
Unigene0035371	1	0.784	0.28	0.395	0.892	0.3375	-1.40216	0.0433203	0.116158	1883	gi|762070445|ref|XP_011450226.1|	PREDICTED: glutamate receptor U1-like [Crassostrea gigas]	sp|P26591|GLRK_LYMST	Glutamate receptor OS=Lymnaea stagnalis PE=2 SV=1	7300670	KOG1052	Glutamate-gated kainate-type ion channel receptor subunit GluR5 and related subunits	K05202	xla:100294518	glutamate receptor, ionotropic, kainate 2	-	GO:0005215//transporter activity	-
Unigene0035386	1	1.148	2.459	1.967	1.074	2.213	1.04301	0.0317265	0.097547	1017	gi|358332602|dbj|GAA27593.2|	tropomodulin [Clonorchis sinensis]	sp|O01479|TMOD_CAEEL	Tropomodulin OS=Caenorhabditis elegans GN=unc-94 PE=1 SV=2	CE29023	KOG3735	Tropomodulin and leiomodulin	K10370	smm:Smp_003710	tropomodulin	-	-	-
Unigene0035388	1	0.965	1.954	2.308	0.9825	2.131	1.117	0.0119763	0.0663428	327	gi|405966380|gb|EKC31673.1|	Tropomodulin [Crassostrea gigas]	sp|P70567|TMOD1_RAT	Tropomodulin-1 OS=Rattus norvegicus GN=Tmod1 PE=2 SV=1	Hs4507553	KOG3735	Tropomodulin and leiomodulin	K10370	dre:100149766	tropomodulin	-	GO:0008092//cytoskeletal protein binding	GO:0043232
Unigene0035423	1	0.874	0.623	0.647	0.937	0.635	-0.561292	0.0311473	0.0962451	2532	gi|762070124|ref|XP_011433497.1|	PREDICTED: ras-related protein Rab-7a [Crassostrea gigas]	sp|Q3T0F5|RAB7A_BOVIN	Ras-related protein Rab-7a OS=Bos taurus GN=RAB7A PE=2 SV=1	7301083	KOG0394	Ras-related GTPase	K07897	nve:NEMVE_v1g181611	Ras-related protein Rab-7A	GO:0035556//intracellular signal transduction;GO:0045184//establishment of protein localization	GO:0032550	-
Unigene0035439	1	1.008	0.6	0.631	1.004	0.6155	-0.705929	0.00270171	0.0436916	2575	gi|871273242|ref|XP_005111857.2|	PREDICTED: tensin-1-like, partial [Aplysia californica]	sp|Q04205|TENS_CHICK	Tensin OS=Gallus gallus GN=TNS PE=1 SV=2	Hs17978514_1	KOG2283	Clathrin coat dissociation kinase GAK/PTEN/Auxilin and related tyrosine phosphatases	--	--	--	GO:0016482//cytoplasmic transport;GO:0006470//protein dephosphorylation;GO:0015031//protein transport	GO:0017016//Ras GTPase binding;GO:0016791//phosphatase activity;GO:0022892	-
Unigene0035444	1	1.075	2.66	2.588	1.0375	2.624	1.33866	0.00173076	0.0375482	467	--	--	--	--	--	--	--	--	--	--	-	-	-
Unigene0035448	1	0.92	1.907	1.966	0.96	1.9365	1.01235	0.00396903	0.0490413	1572	gi|762082936|ref|XP_011424163.1|	PREDICTED: titin-like [Crassostrea gigas]	sp|O01761|UNC89_CAEEL	Muscle M-line assembly protein unc-89 OS=Caenorhabditis elegans GN=unc-89 PE=1 SV=3	CE08028_2	KOG4475	FOG: Immunoglobin and related proteins	--	--	--	-	-	-
Unigene0035463	1	1.036	0.524	0.482	1.018	0.503	-1.01711	0.00410626	0.0490413	1277	gi|817059127|ref|XP_012251060.1|	PREDICTED: actin-interacting protein 1 isoform X1 [Athalia rosae]	sp|Q9W7F2|WDR1A_XENLA	WD repeat-containing protein 1-A OS=Xenopus laevis GN=wdr1-a PE=2 SV=2	7294479	KOG0318	WD40 repeat stress protein/actin interacting protein	--	--	--	-	-	-
Unigene0035464	1	1.045	0.364	0.413	1.0225	0.3885	-1.39611	0.00472436	0.0506765	2949	gi|762136518|ref|XP_011451537.1|	PREDICTED: actin-interacting protein 1-like [Crassostrea gigas]	sp|Q9VU68|WDR1_DROME	Actin-interacting protein 1 OS=Drosophila melanogaster GN=flr PE=2 SV=1	7294479	KOG0318	WD40 repeat stress protein/actin interacting protein	--	--	--	-	-	-
Unigene0035466	1	0.992	1.3	1.222	0.996	1.261	0.340351	0.0171083	0.0711175	563	gi|762164514|ref|XP_011420572.1|	PREDICTED: uncharacterized protein LOC105323233 [Crassostrea gigas]	--	--	--	--	--	--	--	--	-	-	-
Unigene0035479	1	1.088	0.55	0.49	1.044	0.52	-1.00554	0.0103414	0.0642642	4019	gi|762144798|ref|XP_011455667.1|	PREDICTED: filamin-C-like isoform X9 [Crassostrea gigas]	sp|Q9VEN1|FLNA_DROME	Filamin-A OS=Drosophila melanogaster GN=cher PE=1 SV=2	7300226	KOG0518	Actin-binding cytoskeleton protein, filamin	K04437	smm:Smp_000100	filamin	-	-	-
Unigene0035480	1	1.21	0.576	0.479	1.105	0.5275	-1.0668	0.0307117	0.0956162	378	gi|405962873|gb|EKC28512.1|	Filamin-C [Crassostrea gigas]	sp|Q8VHX6|FLNC_MOUSE	Filamin-C OS=Mus musculus GN=Flnc PE=1 SV=3	Hs4557597	KOG0518	Actin-binding cytoskeleton protein, filamin	K04437	nve:NEMVE_v1g239614	filamin	-	-	-
Unigene0035481	1	1.039	0.484	0.419	1.0195	0.4515	-1.17506	0.00823675	0.0586741	2714	gi|762144804|ref|XP_011455670.1|	PREDICTED: filamin-C-like isoform X12 [Crassostrea gigas]	sp|Q8BTM8|FLNA_MOUSE	Filamin-A OS=Mus musculus GN=Flna PE=1 SV=5	Hs4503745	KOG0518	Actin-binding cytoskeleton protein, filamin	K04437	phu:Phum_PHUM051600	filamin	-	-	-
Unigene0035484	1	0.925	0.396	0.314	0.9625	0.355	-1.43897	0.0145535	0.0681369	505	gi|762144788|ref|XP_011455661.1|	PREDICTED: filamin-C-like isoform X4 [Crassostrea gigas]	sp|Q14315|FLNC_HUMAN	Filamin-C OS=Homo sapiens GN=FLNC PE=1 SV=3	Hs4557597	KOG0518	Actin-binding cytoskeleton protein, filamin	K04437	smm:Smp_000100	filamin	-	-	-
Unigene0035486	1	1.081	0.531	0.456	1.0405	0.4935	-1.07615	0.0128174	0.0663428	2966	gi|762144802|ref|XP_011455669.1|	PREDICTED: filamin-C-like isoform X11 [Crassostrea gigas]	sp|Q8VHX6|FLNC_MOUSE	Filamin-C OS=Mus musculus GN=Flnc PE=1 SV=3	Hs4557597	KOG0518	Actin-binding cytoskeleton protein, filamin	K04437	nvi:100123445	filamin	-	-	-
Unigene0035530	1	0.876	0.523	0.525	0.938	0.524	-0.840021	0.0127836	0.0663428	5576	gi|762162006|ref|XP_011419247.1|	PREDICTED: laminin subunit gamma-1-like [Crassostrea gigas]	sp|P15215|LAMC1_DROME	Laminin subunit gamma-1 OS=Drosophila melanogaster GN=LanB2 PE=2 SV=2	7294908	KOG1836	Extracellular matrix glycoprotein Laminin subunits alpha and gamma	K05635	phu:Phum_PHUM500930	laminin, gamma 1	-	-	-
Unigene0035538	1	1.019	0.712	0.702	1.0095	0.707	-0.513859	0.00109069	0.0326072	1033	gi|762136897|ref|XP_011451733.1|	PREDICTED: 6-phosphogluconate dehydrogenase, decarboxylating-like [Crassostrea gigas]	sp|P00349|6PGD_SHEEP	6-phosphogluconate dehydrogenase, decarboxylating OS=Ovis aries GN=PGD PE=1 SV=4	Hs18545097	KOG2653	6-phosphogluconate dehydrogenase	K00033	dre:406762	6-phosphogluconate dehydrogenase [EC:1.1.1.44]	GO:0006007//glucose catabolic process	GO:0016616//oxidoreductase activity, acting on the CH-OH group of donors, NAD or NADP as acceptor;GO:0048037//cofactor binding;GO:0000166//nucleotide binding	-
Unigene0035556	1	0.974	0.177	0.183	0.987	0.18	-2.45505	0.000155809	0.0175073	690	gi|405968026|gb|EKC33131.1|	Sodium/calcium exchanger 3 [Crassostrea gigas]	sp|P70549|NAC3_RAT	Sodium/calcium exchanger 3 OS=Rattus norvegicus GN=Slc8a3 PE=2 SV=1	CE06567	KOG1306	Ca2+/Na+ exchanger NCX1 and related proteins	K05849	api:100167616	solute carrier family 8 (sodium/calcium exchanger)	GO:0044763;GO:0030001//metal ion transport	-	GO:0016020//membrane
Unigene0035572	1	0.843	2.416	1.868	0.9215	2.142	1.2169	0.0322418	0.0984038	1010	gi|4165020|dbj|BAA37143.1|	calcium-ATPase [Mizuhopecten yessoensis]	sp|Q7PPA5|ATC1_ANOGA	Calcium-transporting ATPase sarcoplasmic/endoplasmic reticulum type OS=Anopheles gambiae GN=Ca-P60A PE=3 SV=5	7291680	KOG0202	Ca2+ transporting ATPase	K05853	smm:Smp_136710.2	Ca2+ transporting ATPase, sarcoplasmic/endoplasmic reticulum [EC:3.6.3.8]	GO:0006816//calcium ion transport	GO:0043169//cation binding;GO:0032550;GO:0019829//cation-transporting ATPase activity	GO:0031224//intrinsic component of membrane
Unigene0035573	1	1.125	3.553	3.089	1.0625	3.321	1.64415	0.00638651	0.0541836	1434	gi|4165020|dbj|BAA37143.1|	calcium-ATPase [Mizuhopecten yessoensis]	sp|P22700|ATC1_DROME	Calcium-transporting ATPase sarcoplasmic/endoplasmic reticulum type OS=Drosophila melanogaster GN=Ca-P60A PE=1 SV=2	7291680	KOG0202	Ca2+ transporting ATPase	K05853	dsi:Dsim_GD24994	Ca2+ transporting ATPase, sarcoplasmic/endoplasmic reticulum [EC:3.6.3.8]	GO:0006816//calcium ion transport	GO:0043169//cation binding;GO:0032550;GO:0019829//cation-transporting ATPase activity	GO:0031224//intrinsic component of membrane
Unigene0035578	1	1.002	3.538	3.206	1.001	3.372	1.75216	0.00164557	0.0375482	1001	gi|4165020|dbj|BAA37143.1|	calcium-ATPase [Mizuhopecten yessoensis]	sp|Q03669|AT2A2_CHICK	Sarcoplasmic/endoplasmic reticulum calcium ATPase 2 OS=Gallus gallus GN=ATP2A2 PE=2 SV=2	7291680	KOG0202	Ca2+ transporting ATPase	K05853	smm:Smp_136710.1	Ca2+ transporting ATPase, sarcoplasmic/endoplasmic reticulum [EC:3.6.3.8]	GO:0006816//calcium ion transport	GO:0043169//cation binding;GO:0032550;GO:0019829//cation-transporting ATPase activity	GO:0031224//intrinsic component of membrane
Unigene0035649	1	0.867	1.574	1.555	0.9335	1.5645	0.74498	0.0185202	0.0730446	5176	gi|762143796|ref|XP_011455156.1|	PREDICTED: cytosolic 10-formyltetrahydrofolate dehydrogenase-like [Crassostrea gigas]	sp|Q6GNL7|AL1L1_XENLA	Cytosolic 10-formyltetrahydrofolate dehydrogenase OS=Xenopus laevis GN=aldh1l1 PE=2 SV=1	Hs18579349	KOG2452	Formyltetrahydrofolate dehydrogenase	K00289	bfo:BRAFLDRAFT_290865	formyltetrahydrofolate dehydrogenase [EC:1.5.1.6]	GO:0009256//10-formyltetrahydrofolate metabolic process	GO:0016646//oxidoreductase activity, acting on the CH-NH group of donors, NAD or NADP as acceptor;GO:0016903//oxidoreductase activity, acting on the aldehyde or oxo group of donors;GO:0016741	GO:0044424
Unigene0035716	1	0.936	0.547	0.569	0.968	0.558	-0.794742	0.00485541	0.0508161	1165	gi|762106691|ref|XP_011435942.1|	PREDICTED: band 4.1-like protein 2 isoform X5 [Crassostrea gigas]	sp|O43491|E41L2_HUMAN	Band 4.1-like protein 2 OS=Homo sapiens GN=EPB41L2 PE=1 SV=1	Hs4503579	KOG3527	Erythrocyte membrane protein 4.1 and related proteins of the ERM family	K06107	isc:IscW_ISCW021021	erythrocyte membrane protein band 4.1	-	GO:0008092//cytoskeletal protein binding	GO:0044424
Unigene0035736	1	0.851	0.366	0.38	0.9255	0.373	-1.31106	0.00825995	0.0586741	1656	gi|762104663|ref|XP_011434877.1|	PREDICTED: GATA zinc finger domain-containing protein 10-like [Crassostrea gigas]	--	--	--	--	--	--	--	--	-	-	-
Unigene0035751	1	0.887	0.504	0.451	0.9435	0.4775	-0.982522	0.0141109	0.0674771	5466	gi|762161267|ref|XP_011418855.1|	PREDICTED: collagen alpha-1(III) chain-like [Crassostrea gigas]	sp|Q61245|COBA1_MOUSE	Collagen alpha-1(XI) chain OS=Mus musculus GN=Col11a1 PE=1 SV=2	Hs18375520	KOG3544	Collagens (type IV and type XIII), and related proteins	K06236	aag:AaeL_AAEL005386	collagen, type I/II/III/V/XI, alpha	-	-	-
Unigene0035791	1	0.923	0.586	0.579	0.9615	0.5825	-0.723029	0.00649085	0.0542074	2406	gi|553025247|gb|AGY52593.1|	G protein B subunit [Crassostrea angulata]	sp|Q5GIS3|GBB_PINFU	Guanine nucleotide-binding protein subunit beta OS=Pinctada fucata PE=1 SV=1	CE02186	KOG0286	G-protein beta subunit	K04536	smm:Smp_010230.2	guanine nucleotide binding protein (G protein), beta 1	GO:0007154//cell communication	GO:0005515//protein binding;GO:0060089	GO:0044424
Unigene0035798	1	1.016	0.568	0.65	1.008	0.609	-0.726982	0.0175203	0.0717918	2907	gi|762136934|ref|XP_011451753.1|	PREDICTED: staphylococcal nuclease domain-containing protein 1-like [Crassostrea gigas]	sp|Q5REU4|SND1_PONAB	Staphylococcal nuclease domain-containing protein 1 OS=Pongo abelii GN=SND1 PE=2 SV=1	Hs20543502	KOG2039	Transcriptional coactivator p100	--	--	--	GO:0035556//intracellular signal transduction;GO:0009154//purine ribonucleotide catabolic process;GO:0016458//gene silencing	GO:0032550;GO:0016788//hydrolase activity, acting on ester bonds	GO:0031332
Unigene0035815	1	0.833	0.392	0.367	0.9165	0.3795	-1.27203	0.0120136	0.0663428	4926	gi|762092498|ref|XP_011428680.1|	PREDICTED: collagen alpha-1(IV) chain-like isoform X1 [Crassostrea gigas]	sp|P17139|CO4A1_CAEEL	Collagen alpha-1(IV) chain OS=Caenorhabditis elegans GN=emb-9 PE=1 SV=5	CE00246	KOG3544	Collagens (type IV and type XIII), and related proteins	--	--	--	-	-	-
Unigene0035820	1	0.908	1.513	1.574	0.954	1.5435	0.694144	0.0114973	0.0660963	5034	gi|871251764|ref|XP_012941435.1|	PREDICTED: glycogen debranching enzyme-like [Aplysia californica]	sp|P35573|GDE_HUMAN	Glycogen debranching enzyme OS=Homo sapiens GN=AGL PE=1 SV=3	Hs4557275	KOG3625	Alpha amylase	K01196	mcc:710910	glycogen debranching enzyme [EC:2.4.1.25 3.2.1.33]	GO:0005977//glycogen metabolic process	GO:0004133//glycogen debranching enzyme activity	-
Unigene0035882	1	0.874	2.261	2.146	0.937	2.2035	1.23368	0.00702588	0.0562852	1961	gi|405965400|gb|EKC30777.1|	Synaptopodin-2 [Crassostrea gigas]	sp|Q9H987|SYP2L_HUMAN	Synaptopodin 2-like protein OS=Homo sapiens GN=SYNPO2L PE=2 SV=3	Hs22055163	KOG1703	Adaptor protein Enigma and related PDZ-LIM proteins	--	--	--	-	-	-
Unigene0035884	1	1.049	2.924	2.974	1.0245	2.949	1.52531	0.000575337	0.030864	1017	gi|405965400|gb|EKC30777.1|	Synaptopodin-2 [Crassostrea gigas]	--	--	--	--	--	--	--	--	-	-	-
Unigene0035953	1	0.892	0.537	0.604	0.946	0.5705	-0.729613	0.0252787	0.08679	593	gi|524902425|ref|XP_005107464.1|	PREDICTED: NADH-cytochrome b5 reductase 3-like isoform X1 [Aplysia californica]	sp|Q5PQA4|NB5R2_XENLA	NADH-cytochrome b5 reductase 2 OS=Xenopus laevis GN=cyb5r2 PE=2 SV=1	Hs7706455	KOG0534	NADH-cytochrome b-5 reductase	K00326	spu:580078	cytochrome-b5 reductase [EC:1.6.2.2]	GO:0044710	GO:0050660//flavin adenine dinucleotide binding;GO:0016653//oxidoreductase activity, acting on NAD(P)H, heme protein as acceptor	GO:0019866//organelle inner membrane;GO:0043232;GO:0043231//intracellular membrane-bounded organelle
Unigene0035957	1	1.103	0.561	0.578	1.0515	0.5695	-0.884681	0.00693408	0.0560165	2121	gi|762150076|ref|XP_011412990.1|	PREDICTED: actin-related protein 3 isoform X1 [Crassostrea gigas]	sp|Q5R8R1|ARP3_PONAB	Actin-related protein 3 OS=Pongo abelii GN=ACTR3 PE=2 SV=3	Hs5031573	KOG0678	Actin-related protein Arp2/3 complex, subunit Arp3	--	--	--	-	-	-
Unigene0035987	1	0.924	0.186	0.16	0.962	0.173	-2.47526	0.00244126	0.041903	696	gi|405966986|gb|EKC32205.1|	Paramyosin [Crassostrea gigas]	sp|O96064|MYSP_MYTGA	Paramyosin OS=Mytilus galloprovincialis PE=2 SV=1	CE09197	KOG0161	Myosin class II heavy chain	--	--	--	-	GO:0017111//nucleoside-triphosphatase activity	GO:0016459//myosin complex;GO:0005737//cytoplasm
Unigene0035988	1	0.976	0.152	0.146	0.988	0.149	-2.7292	0.000154478	0.0175073	1071	gi|762093593|ref|XP_011429256.1|	PREDICTED: paramyosin-like isoform X2 [Crassostrea gigas]	sp|O96064|MYSP_MYTGA	Paramyosin OS=Mytilus galloprovincialis PE=2 SV=1	Hs11321579	KOG0161	Myosin class II heavy chain	--	--	--	-	GO:0017111//nucleoside-triphosphatase activity	GO:0015629//actin cytoskeleton
Unigene0035989	1	0.977	0.185	0.162	0.9885	0.1735	-2.51031	0.00149303	0.0369078	2169	gi|472824661|dbj|BAN09023.1|	paramyosin-3, partial [Pinctada fucata]	sp|O96064|MYSP_MYTGA	Paramyosin OS=Mytilus galloprovincialis PE=2 SV=1	Hs4557773	KOG0161	Myosin class II heavy chain	K10352	smm:Smp_085540.6	myosin heavy chain	-	GO:0017111//nucleoside-triphosphatase activity	GO:0016459//myosin complex;GO:0043292//contractile fiber
Unigene0036054	1	0.849	1.3	1.348	0.9245	1.324	0.518158	0.0495808	0.125197	1633	gi|762072716|ref|XP_011431800.1|	PREDICTED: pyruvate dehydrogenase E1 component subunit alpha, mitochondrial-like isoform X1 [Crassostrea gigas]	sp|P52899|ODPA_CAEEL	Probable pyruvate dehydrogenase E1 component subunit alpha, mitochondrial OS=Caenorhabditis elegans GN=T05H10.6 PE=3 SV=1	CE01643	KOG0225	Pyruvate dehydrogenase E1, alpha subunit	K00161	aga:AgaP_AGAP004786	pyruvate dehydrogenase E1 component subunit alpha [EC:1.2.4.1]	GO:0044710;GO:0006091//generation of precursor metabolites and energy	GO:0004738//pyruvate dehydrogenase activity	GO:0044429//mitochondrial part
Unigene0036072	1	0.94	1.431	1.294	0.97	1.3625	0.4902	0.0290449	0.0922868	3226	gi|762103751|ref|XP_011434404.1|	PREDICTED: aminomethyltransferase, mitochondrial-like [Crassostrea gigas]	sp|P48728|GCST_HUMAN	Aminomethyltransferase, mitochondrial OS=Homo sapiens GN=AMT PE=1 SV=1	Hs4502083	KOG2770	Aminomethyl transferase	K00605	xtr:100491726	aminomethyltransferase [EC:2.1.2.10]	GO:0006544//glycine metabolic process	GO:0016769//transferase activity, transferring nitrogenous groups;GO:0008168//methyltransferase activity	GO:0044424
Unigene0036102	1	1.031	2.325	1.99	1.0155	2.1575	1.08717	0.0109699	0.064448	972	gi|762107261|ref|XP_011436227.1|	PREDICTED: enolase-like isoform X1 [Crassostrea gigas]	sp|O02654|ENO_DORPE	Enolase OS=Doryteuthis pealeii PE=2 SV=1	Hs4503571	KOG2670	Enolase	K01689	hmg:100215404	enolase [EC:4.2.1.11]	GO:0006091//generation of precursor metabolites and energy	GO:0046872//metal ion binding;GO:0016836//hydro-lyase activity	GO:0031224//intrinsic component of membrane;GO:0044445
Unigene0036106	1	0.91	2.272	2.228	0.955	2.25	1.23635	0.00313535	0.0455142	1189	gi|762107263|ref|XP_011436228.1|	PREDICTED: enolase-like isoform X2 [Crassostrea gigas]	sp|O02654|ENO_DORPE	Enolase OS=Doryteuthis pealeii PE=2 SV=1	At2g36530	KOG2670	Enolase	K01689	aag:AaeL_AAEL001668	enolase [EC:4.2.1.11]	GO:0006091//generation of precursor metabolites and energy	GO:0046872//metal ion binding;GO:0016836//hydro-lyase activity	GO:0044445
Unigene0036119	1	0.985	0.421	0.405	0.9925	0.413	-1.26493	0.000561818	0.030864	1144	gi|524896407|ref|XP_005104678.1|	PREDICTED: probable calcium-binding protein CML34 [Aplysia californica]	--	--	--	--	--	--	--	--	-	-	-
Unigene0036223	1	1.167	0.715	0.773	1.0835	0.744	-0.542325	0.0496332	0.125197	245	gi|524912369|ref|XP_005111034.1|	PREDICTED: pirin-like [Aplysia californica]	sp|O00625|PIR_HUMAN	Pirin OS=Homo sapiens GN=PIR PE=1 SV=1	--	--	--	K06911	bfo:BRAFLDRAFT_56798		-	-	-
Unigene0036348	1	0.86	2.836	2.248	0.93	2.542	1.45066	0.01859	0.0730446	1846	gi|762138748|ref|XP_011452706.1|	PREDICTED: muscle calcium channel subunit alpha-1-like isoform X5 [Crassostrea gigas]	sp|Q24270|CAC1D_DROME	Voltage-dependent calcium channel type D subunit alpha-1 OS=Drosophila melanogaster GN=Ca-alpha1D PE=1 SV=2	7298274	KOG2301	Voltage-gated Ca2+ channels, alpha1 subunits	K05315	tca:659557	voltage-dependent calcium channel alpha 1, invertebrate	-	-	-
Unigene0036361	1	0.917	1.777	1.573	0.9585	1.675	0.805311	0.0175414	0.0717918	724	gi|127163|sp|P04113.1|MLRA_MIZYE	RecName: Full=Myosin regulatory light chain A, smooth adductor muscle [Mizuhopecten yessoensis]	sp|P04113|MLRA_MIZYE	Myosin regulatory light chain A, smooth adductor muscle OS=Mizuhopecten yessoensis PE=1 SV=1	Hs15809016	KOG0031	Myosin regulatory light chain, EF-Hand protein superfamily	K12759	spu:578403	myosin regulatory light chain, invertebrate	-	-	-
Unigene0036384	1	0.931	0.237	0.374	0.9655	0.3055	-1.6601	0.0364592	0.107039	1348	gi|405974169|gb|EKC38837.1|	Muscle M-line assembly protein unc-89, partial [Crassostrea gigas]	sp|Q15746|MYLK_HUMAN	Myosin light chain kinase, smooth muscle OS=Homo sapiens GN=MYLK PE=1 SV=4	7304283	KOG0613	Projectin/twitchin and related proteins	--	--	--	-	-	-
Unigene0036398	1	1.004	1.534	1.704	1.002	1.619	0.69222	0.0118671	0.0663428	327	gi|871278040|ref|XP_012946471.1|	PREDICTED: NAD(P) transhydrogenase, mitochondrial-like [Aplysia californica]	--	--	--	--	--	--	--	--	-	-	-
Unigene0036399	1	1.091	2.034	2.037	1.0455	2.0355	0.96119	0.00423427	0.0490413	991	gi|762131751|ref|XP_011449049.1|	PREDICTED: NAD(P) transhydrogenase, mitochondrial-like [Crassostrea gigas]	sp|Q61941|NNTM_MOUSE	NAD(P) transhydrogenase, mitochondrial OS=Mus musculus GN=Nnt PE=1 SV=2	--	--	--	K00323	tgu:100228078	NAD(P) transhydrogenase [EC:1.6.1.2]	-	-	-
Unigene0036400	1	1.055	1.423	1.666	1.0275	1.5445	0.588001	0.0397835	0.11201	2436	gi|405975835|gb|EKC40377.1|	NAD(P) transhydrogenase, mitochondrial [Crassostrea gigas]	sp|Q13423|NNTM_HUMAN	NAD(P) transhydrogenase, mitochondrial OS=Homo sapiens GN=NNT PE=1 SV=3	--	--	--	K00323	aga:AgaP_AGAP003167	NAD(P) transhydrogenase [EC:1.6.1.2]	-	-	-
Unigene0036512	1	0.991	1.631	1.473	0.9955	1.552	0.640635	0.0130824	0.0663428	1533	gi|762151209|ref|XP_011413584.1|	PREDICTED: aspartate aminotransferase, mitochondrial-like, partial [Crassostrea gigas]	sp|P00507|AATM_RAT	Aspartate aminotransferase, mitochondrial OS=Rattus norvegicus GN=Got2 PE=1 SV=2	Hs4504069	KOG1411	Aspartate aminotransferase/Glutamic oxaloacetic transaminase AAT1/GOT2	K14455	cqu:CpipJ_CPIJ006613	aspartate aminotransferase, mitchondrial [EC:2.6.1.1]	-	-	-
Unigene0036582	1	0.959	0.638	0.734	0.9795	0.686	-0.513837	0.0392174	0.111414	4956	gi|405972175|gb|EKC36961.1|	Neurexin-2-alpha [Crassostrea gigas]	sp|P98160|PGBM_HUMAN	Basement membrane-specific heparan sulfate proteoglycan core protein OS=Homo sapiens GN=HSPG2 PE=1 SV=4	Hs7427517	KOG3509	Basement membrane-specific heparan sulfate proteoglycan (HSPG) core protein	--	--	--	-	-	-
Unigene0036585	1	0.933	0.441	0.474	0.9665	0.4575	-1.079	0.00444649	0.0495122	5403	gi|871209315|ref|XP_012941838.1|	PREDICTED: neurexin-1-like [Aplysia californica]	sp|Q9ULB1|NRX1A_HUMAN	Neurexin-1 OS=Homo sapiens GN=NRXN1 PE=2 SV=1	7300865	KOG3514	Neurexin III-alpha	K07377	dmo:Dmoj_GI21979	neurexin	-	-	-
Unigene0036637	1	0.86	0.335	0.319	0.93	0.327	-1.50794	0.00573191	0.0524788	2463	gi|762092546|ref|XP_011428706.1|	PREDICTED: collagen alpha-2(IV) chain-like [Crassostrea gigas]	sp|P27393|CO4A2_ASCSU	Collagen alpha-2(IV) chain OS=Ascaris suum PE=2 SV=1	CE04335	KOG3544	Collagens (type IV and type XIII), and related proteins	K06237	cbr:CBG16372	collagen, type IV, alpha	-	-	-
Unigene0036699	1	1.015	1.621	2.034	1.0075	1.8275	0.859092	0.035308	0.105158	1097	gi|405972863|gb|EKC37610.1|	Adenylate kinase isoenzyme 1 [Crassostrea gigas]	sp|Q9R0Y5|KAD1_MOUSE	Adenylate kinase isoenzyme 1 OS=Mus musculus GN=Ak1 PE=1 SV=1	Hs4502011	KOG3079	Uridylate kinase/adenylate kinase	K00939	mmu:11636	adenylate kinase [EC:2.7.4.3]	GO:0009117//nucleotide metabolic process	GO:0032550;GO:0016776//phosphotransferase activity, phosphate group as acceptor;GO:0016301//kinase activity	-
Unigene0036790	1	0.651	0.31	0.324	0.8255	0.317	-1.38079	0.0493918	0.125099	1052	gi|390355586|ref|XP_782286.3|	PREDICTED: scavenger receptor cysteine-rich domain-containing group B protein [Strongylocentrotus purpuratus]	sp|A1L0T3|SRB4D_MOUSE	Scavenger receptor cysteine-rich domain-containing group B protein OS=Mus musculus GN=Ssc4d PE=2 SV=2	7294991	KOG3627	Trypsin	--	--	--	-	-	-
Unigene0036791	1	0.842	0.37	0.375	0.921	0.3725	-1.30596	0.00902847	0.0608303	4423	gi|780132053|ref|XP_011679402.1|	PREDICTED: deleted in malignant brain tumors 1 protein, partial [Strongylocentrotus purpuratus]	sp|Q9UGM3|DMBT1_HUMAN	Deleted in malignant brain tumors 1 protein OS=Homo sapiens GN=DMBT1 PE=1 SV=2	7294991	KOG3627	Trypsin	--	--	--	GO:0044763;GO:0006955//immune response;GO:0044767;GO:0051704;GO:0006952//defense response	GO:0005515//protein binding	GO:0030659//cytoplasmic vesicle membrane;GO:0098588;GO:0044421
Unigene0036801	1	0.748	0.411	0.395	0.874	0.403	-1.11685	0.0348846	0.104654	1421	gi|585723107|ref|XP_006813581.1|	PREDICTED: deleted in malignant brain tumors 1 protein-like, partial [Saccoglossus kowalevskii]	sp|P98072|ENTK_BOVIN	Enteropeptidase OS=Bos taurus GN=TMPRSS15 PE=1 SV=1	--	--	--	--	--	--	-	-	-
Unigene0036802	1	1.049	0.624	0.648	1.0245	0.636	-0.687821	0.00406049	0.0490413	1114	gi|847173162|ref|XP_012809735.1|	PREDICTED: soluble scavenger receptor cysteine-rich domain-containing protein SSC5D-like, partial [Xenopus (Silurana) tropicalis]	sp|Q9UGM3|DMBT1_HUMAN	Deleted in malignant brain tumors 1 protein OS=Homo sapiens GN=DMBT1 PE=1 SV=2	Hs4504579	KOG3627	Trypsin	--	--	--	-	-	-
Unigene0036994	1	1.437	2.899	2.905	1.2185	2.902	1.25194	0.0395639	0.111646	486	gi|22758884|gb|AAN05601.1|	ribosomal protein S13 [Argopecten irradians]	sp|P47772|RS13_ICTPU	40S ribosomal protein S13 OS=Ictalurus punctatus GN=rps13 PE=2 SV=3	Hs4506685	KOG0400	40S ribosomal protein S13	K02953	dre:415169	small subunit ribosomal protein S13e	GO:0006412//translation;GO:0019080;GO:0000956//nuclear-transcribed mRNA catabolic process;GO:0008380//RNA splicing;GO:0006613//cotranslational protein targeting to membrane	GO:0005198//structural molecule activity;GO:0044822//poly(A) RNA binding;GO:0003824//catalytic activity	GO:0031981//nuclear lumen;GO:0031988//membrane-bounded vesicle;GO:0015935//small ribosomal subunit
Unigene0037002	1	1.124	1.557	1.545	1.062	1.551	0.546415	0.0228939	0.0834475	576	gi|22758854|gb|AAN05587.1|	ribosomal protein L11 [Argopecten irradians]	sp|P62914|RL11_RAT	60S ribosomal protein L11 OS=Rattus norvegicus GN=Rpl11 PE=1 SV=2	Hs15431290	KOG0397	60S ribosomal protein L11	K02868	tgu:100224690	large subunit ribosomal protein L11e	GO:0010467//gene expression	GO:0005198//structural molecule activity	GO:0030529//ribonucleoprotein complex
Unigene0037213	1	0.905	1.365	1.298	0.9525	1.3315	0.483261	0.0265911	0.0885433	1146	gi|291240612|ref|XP_002740202.1|	PREDICTED: uncharacterized oxidoreductase C663.09c-like [Saccoglossus kowalevskii]	sp|P21158|CSGA_MYXXA	C-factor OS=Myxococcus xanthus GN=csgA PE=1 SV=1	7290912	KOG1611	Predicted short chain-type dehydrogenase	--	--	--	-	-	-
Unigene0037392	1	1.009	1.902	1.879	1.0045	1.8905	0.91229	0.000142704	0.0175073	1183	gi|333449422|gb|AEF33397.1|	triosephosphate isomerase [Crassostrea ariakensis]	sp|P00940|TPIS_CHICK	Triosephosphate isomerase OS=Gallus gallus GN=TPI1 PE=1 SV=2	Hs4507645	KOG1643	Triosephosphate isomerase	K01803	dre:560753	triosephosphate isomerase (TIM) [EC:5.3.1.1]	GO:0006007//glucose catabolic process;GO:0006091//generation of precursor metabolites and energy;GO:0006081//cellular aldehyde metabolic process;GO:0007275//multicellular organismal development	GO:0005488//binding;GO:0016861//intramolecular oxidoreductase activity, interconverting aldoses and ketoses	GO:0031988//membrane-bounded vesicle;GO:0043231//intracellular membrane-bounded organelle;GO:0044444//cytoplasmic part;GO:0044421
Unigene0037753	1	1.065	0.534	0.438	1.0325	0.486	-1.08711	0.0183024	0.0725058	902	gi|762094049|ref|XP_011429497.1|	PREDICTED: universal stress protein A-like protein [Crassostrea gigas]	sp|P74148|Y1388_SYNY3	Universal stress protein Sll1388 OS=Synechocystis sp. (strain PCC 6803 / Kazusa) GN=sll1388 PE=3 SV=1	--	--	--	--	--	--	-	-	-
Unigene0037806	1	0.897	1.582	1.496	0.9485	1.539	0.698274	0.015504	0.0694463	1835	gi|762121240|ref|XP_011443541.1|	PREDICTED: acetyl-CoA acetyltransferase, mitochondrial-like [Crassostrea gigas]	sp|Q6GN02|THILB_XENLA	Acetyl-CoA acetyltransferase B, mitochondrial OS=Xenopus laevis GN=acat1-b PE=2 SV=1	Hs4557237	KOG1390	Acetyl-CoA acetyltransferase	K00626	bfo:BRAFLDRAFT_268929	acetyl-CoA C-acetyltransferase [EC:2.3.1.9]	-	GO:0043169//cation binding;GO:0003988//acetyl-CoA C-acyltransferase activity	GO:0043231//intracellular membrane-bounded organelle
Unigene0037858	1	0.837	0.516	0.46	0.9185	0.488	-0.912399	0.0271007	0.0895627	476	gi|871211002|ref|XP_005091094.2|	PREDICTED: microtubule-associated protein futsch-like isoform X2 [Aplysia californica]	sp|Q9W596|FUTSC_DROME	Microtubule-associated protein futsch OS=Drosophila melanogaster GN=futsch PE=1 SV=4	7290158	KOG3592	Microtubule-associated proteins	--	--	--	-	-	-
Unigene0037872	1	1.092	0.647	0.748	1.046	0.6975	-0.584618	0.040827	0.113082	737	gi|762114067|ref|XP_011439806.1|	PREDICTED: actophorin-like [Crassostrea gigas]	sp|Q4I963|COFI_GIBZE	Cofilin OS=Gibberella zeae (strain PH-1 / ATCC MYA-4620 / FGSC 9075 / NRRL 31084) GN=COF1 PE=3 SV=2	SPAC20G4.06c	KOG1735	Actin depolymerizing factor	K05765	bfo:BRAFLDRAFT_67392	cofilin	-	-	-
Unigene0037991	1	1.1	1.516	1.505	1.05	1.5105	0.524637	0.0167369	0.0706036	1529	gi|405964948|gb|EKC30386.1|	Fructose-bisphosphate aldolase [Crassostrea gigas]	sp|Q9GP32|ALF_ECHMU	Fructose-bisphosphate aldolase OS=Echinococcus multilocularis GN=FBPA PE=2 SV=1	7301454	KOG1557	Fructose-biphosphate aldolase	K01623	smm:Smp_042160.2	fructose-bisphosphate aldolase, class I [EC:4.1.2.13]	GO:0006091//generation of precursor metabolites and energy	GO:0016832//aldehyde-lyase activity	-
Unigene0037995	1	1.19	0.551	0.668	1.095	0.6095	-0.845233	0.0455844	0.1204	1020	gi|524905704|ref|XP_005108216.1|	PREDICTED: mitogen-activated protein kinase 1 [Aplysia californica]	sp|P27361|MK03_HUMAN	Mitogen-activated protein kinase 3 OS=Homo sapiens GN=MAPK3 PE=1 SV=4	Hs20562757	KOG0660	Mitogen-activated protein kinase	K04371	tca:655225	extracellular signal-regulated kinase 1/2 [EC:2.7.11.24]	GO:0035556//intracellular signal transduction;GO:0006796//phosphate-containing compound metabolic process;GO:0006464//cellular protein modification process	GO:0004702//receptor signaling protein serine/threonine kinase activity;GO:0032550	-
Unigene0038080	1	0.839	0.6	0.62	0.9195	0.61	-0.59204	0.0449833	0.120062	1558	gi|405959696|gb|EKC25703.1|	RPE-spondin [Crassostrea gigas]	sp|Q32L50|SBSPO_BOVIN	Somatomedin-B and thrombospondin type-1 domain-containing protein OS=Bos taurus GN=SBSPON PE=2 SV=2	Hs14762106	KOG3539	Spondins, extracellular matrix proteins	--	--	--	-	-	-
Unigene0038433	1	1.008	0.482	0.593	1.004	0.5375	-0.901423	0.0260278	0.0881381	1179	gi|762107317|ref|XP_011436257.1|	PREDICTED: F-actin-capping protein subunit beta-like [Crassostrea gigas]	sp|Q5XI32|CAPZB_RAT	F-actin-capping protein subunit beta OS=Rattus norvegicus GN=Capzb PE=1 SV=1	Hs4826659	KOG3174	F-actin capping protein, beta subunit	K10365	ame:409581	capping protein (actin filament) muscle Z-line, beta	GO:0007010//cytoskeleton organization	GO:0008092//cytoskeletal protein binding	GO:0043234//protein complex;GO:0015629//actin cytoskeleton
Unigene0038548	1	1.106	0.318	0.239	1.053	0.2785	-1.91876	0.0125501	0.0663428	283	--	--	--	--	--	--	--	--	--	--	-	-	-
Unigene0038725	1	0.944	2.604	2.329	0.972	2.4665	1.34344	0.00452907	0.0499815	226	--	--	--	--	--	--	--	--	--	--	-	-	-
Unigene0038839	1	0.95	1.532	1.512	0.975	1.522	0.642494	0.00351066	0.0476832	683	gi|762088534|ref|XP_011426588.1|	PREDICTED: alpha-aminoadipic semialdehyde dehydrogenase-like [Crassostrea gigas]	sp|Q9DBF1|AL7A1_MOUSE	Alpha-aminoadipic semialdehyde dehydrogenase OS=Mus musculus GN=Aldh7a1 PE=1 SV=4	Hs4557343	KOG2453	Aldehyde dehydrogenase	K14085	bfo:BRAFLDRAFT_114917	aldehyde dehydrogenase family 7 member A1 [EC:1.2.1.31 1.2.1.8 1.2.1.3]	GO:0044710	GO:0016903//oxidoreductase activity, acting on the aldehyde or oxo group of donors	-
Unigene0038841	1	1.167	1.887	1.786	1.0835	1.8365	0.76126	0.0230724	0.0834475	942	gi|146332277|gb|ABQ22644.1|	aldehyde dehydrogenase family 7 member A1-like protein [Callithrix jacchus]	sp|Q2KJC9|AL7A1_BOVIN	Alpha-aminoadipic semialdehyde dehydrogenase OS=Bos taurus GN=ALDH7A1 PE=2 SV=4	Hs4557343	KOG2453	Aldehyde dehydrogenase	K14085	bfo:BRAFLDRAFT_114917	aldehyde dehydrogenase family 7 member A1 [EC:1.2.1.31 1.2.1.8 1.2.1.3]	GO:0050954//sensory perception of mechanical stimulus;GO:0006553//lysine metabolic process;GO:0019695//choline metabolic process	GO:0005488//binding;GO:0004029//aldehyde dehydrogenase (NAD) activity	GO:0044429//mitochondrial part
Unigene0038863	1	1.301	2.395	2.259	1.1505	2.327	1.01621	0.0339601	0.102239	1560	gi|472389251|ref|XP_004413949.1|	PREDICTED: glyceraldehyde-3-phosphate dehydrogenase [Odobenus rosmarus divergens]	sp|Q4KYY3|G3P_SPECI	Glyceraldehyde-3-phosphate dehydrogenase OS=Spermophilus citellus GN=GAPDH PE=2 SV=3	Hs7669492	KOG0657	Glyceraldehyde 3-phosphate dehydrogenase	K00134	ecb:100033897	glyceraldehyde 3-phosphate dehydrogenase [EC:1.2.1.12]	GO:0006412//translation;GO:0012501//programmed cell death;GO:0070997//neuron death;GO:0019318//hexose metabolic process;GO:0006091//generation of precursor metabolites and energy;GO:0031647//regulation of protein stability;GO:0007017//microtubule-based process;GO:0018119//peptidyl-cysteine S-nitrosylation	GO:0016620//oxidoreductase activity, acting on the aldehyde or oxo group of donors, NAD or NADP as acceptor;GO:0016769//transferase activity, transferring nitrogenous groups;GO:0000166//nucleotide binding;GO:0015631//tubulin binding	GO:0043231//intracellular membrane-bounded organelle;GO:0043234//protein complex;GO:0005856//cytoskeleton;GO:0044444//cytoplasmic part
Unigene0039140	1	1	0.554	0.573	1	0.5635	-0.827512	0.00086251	0.0322509	770	gi|734552919|gb|KHN80348.1|	Peptidyl-prolyl cis-trans isomerase 3 [Toxocara canis]	sp|Q8W171|CYP1_SOYBN	Peptidyl-prolyl cis-trans isomerase 1 OS=Glycine max GN=Cyp1 PE=2 SV=1	At2g21130	KOG0865	Cyclophilin type peptidyl-prolyl cis-trans isomerase	K01802	bmy:Bm1_55850	peptidylprolyl isomerase [EC:5.2.1.8]	GO:0018208//peptidyl-proline modification	GO:0016859//cis-trans isomerase activity	-
Unigene0039330	1	0.874	0.452	0.511	0.937	0.4815	-0.960513	0.0182298	0.0725058	481	gi|762163096|ref|XP_011419832.1|	PREDICTED: barrier-to-autointegration factor-like [Crassostrea gigas]	sp|Q6NTS2|BAFA_XENLA	Barrier-to-autointegration factor A OS=Xenopus laevis GN=banf1-a PE=1 SV=1	7297331	KOG4233	DNA-bridging protein BAF	--	--	--	-	-	-
Unigene0039415	1	0.86	0.567	0.574	0.93	0.5705	-0.705004	0.0234034	0.0838762	681	gi|591368966|ref|XP_007059318.1|	PREDICTED: dynein light chain roadblock-type 2 [Chelonia mydas]	sp|Q9DAJ5|DLRB2_MOUSE	Dynein light chain roadblock-type 2 OS=Mus musculus GN=Dynlrb2 PE=1 SV=1	Hs18702323	KOG4115	Dynein-associated protein Roadblock	K10419	rno:361415	dynein light chain roadblock-type	-	-	-
Unigene0039562	1	1.044	1.295	1.259	1.022	1.277	0.321363	0.01307	0.0663428	1276	gi|219809109|gb|ACL36047.1|	cytochrome c oxidase subunit II [Mizuhopecten yessoensis]	sp|O47870|COX2_ALLMI	Cytochrome c oxidase subunit 2 OS=Alligator mississippiensis GN=MT-CO2 PE=3 SV=1	DmMi004	KOG4766	Uncharacterized conserved protein	K02261	aag:COX2	cytochrome c oxidase subunit II [EC:1.9.3.1]	-	-	-
Unigene0040426	1	0.871	0.417	0.34	0.9355	0.3785	-1.30544	0.017939	0.0725058	531	gi|762105839|ref|XP_011435494.1|	PREDICTED: LIM domain-containing protein WLIM2b-like [Crassostrea gigas]	sp|O04193|WLI2A_ARATH	LIM domain-containing protein WLIM2a OS=Arabidopsis thaliana GN=WLIN2A PE=1 SV=1	At2g39900	KOG1700	Regulatory protein MLP and related LIM proteins	--	--	--	-	GO:0046872//metal ion binding	-
Unigene0040479	1	0.899	0.58	0.474	0.9495	0.527	-0.849365	0.035148	0.104994	898	gi|389609091|dbj|BAM18157.1|	fk506-binding protein 2 [Papilio xuthus]	sp|O42123|FKB1A_XENLA	Peptidyl-prolyl cis-trans isomerase FKBP1A OS=Xenopus laevis GN=fkbp1a PE=3 SV=3	7302498	KOG0544	FKBP-type peptidyl-prolyl cis-trans isomerase	K09568	tca:658057	FK506-binding protein 1 [EC:5.2.1.8]	GO:0018208//peptidyl-proline modification	GO:0016859//cis-trans isomerase activity	-
Unigene0040532	1	1.185	1.698	1.578	1.0925	1.638	0.584302	0.0477105	0.123175	2682	gi|405972616|gb|EKC37376.1|	Methylcrotonoyl-CoA carboxylase subunit alpha, mitochondrial [Crassostrea gigas]	sp|Q96RQ3|MCCA_HUMAN	Methylcrotonoyl-CoA carboxylase subunit alpha, mitochondrial OS=Homo sapiens GN=MCCC1 PE=1 SV=3	Hs13518228	KOG0238	3-Methylcrotonyl-CoA carboxylase, biotin-containing subunit/Propionyl-CoA carboxylase, alpha chain/Acetyl-CoA carboxylase, biotin carboxylase subunit	K01968	xtr:448313	3-methylcrotonyl-CoA carboxylase alpha subunit [EC:6.4.1.4]	GO:0006811//ion transport	GO:0043169//cation binding;GO:0016879//ligase activity, forming carbon-nitrogen bonds;GO:0015276//ligand-gated ion channel activity;GO:0032550	GO:0031224//intrinsic component of membrane
Unigene0040566	1	1	0.198	0.211	1	0.2045	-2.28983	0.00040081	0.030864	3667	gi|762142808|ref|XP_011454633.1|	PREDICTED: enolase-phosphatase E1-like isoform X4 [Crassostrea gigas]	--	--	--	--	--	--	--	--	-	-	-
Unigene0040568	1	1.195	2.305	2.099	1.0975	2.202	1.00459	0.0200891	0.0764003	479	gi|762142802|ref|XP_011454630.1|	PREDICTED: enolase-phosphatase E1-like isoform X1 [Crassostrea gigas]	sp|O80839|PLI2A_ARATH	LIM domain-containing protein PLIM2a OS=Arabidopsis thaliana GN=PLIM2A PE=1 SV=1	At2g45800	KOG1700	Regulatory protein MLP and related LIM proteins	--	--	--	-	GO:0046872//metal ion binding	-
Unigene0040569	1	0.607	3.93	2.672	0.8035	3.301	2.03853	0.0456568	0.1204	691	gi|405969480|gb|EKC34449.1|	LIM domain and actin-binding protein 1 [Crassostrea gigas]	sp|Q4KM31|LIMD2_RAT	LIM domain-containing protein 2 OS=Rattus norvegicus GN=Limd2 PE=2 SV=1	Hs13386490	KOG1700	Regulatory protein MLP and related LIM proteins	--	--	--	-	GO:0046914//transition metal ion binding	-
Unigene0040635	1	0.955	0.783	0.758	0.9775	0.7705	-0.343302	0.0137364	0.0665812	1707	gi|762143564|ref|XP_011455036.1|	PREDICTED: carbonic anhydrase 1-like [Crassostrea gigas]	sp|Q99N23|CAH15_MOUSE	Carbonic anhydrase 15 OS=Mus musculus GN=Ca15 PE=2 SV=1	Hs9955948	KOG0382	Carbonic anhydrase	K01672	xtr:779564	carbonic anhydrase [EC:4.2.1.1]	-	-	-
Unigene0040689	1	1.238	2.539	3.174	1.119	2.8565	1.35204	0.026128	0.0881805	1143	gi|871221551|ref|XP_005094880.2|	PREDICTED: transmembrane protein 47-like [Aplysia californica]	--	--	7300914	KOG4671	Brain cell membrane protein 1 (BCMP1)	--	--	--	-	-	-
Unigene0040738	1	1.08	0.258	0.234	1.04	0.246	-2.07985	0.00185288	0.0375482	2843	gi|405973626|gb|EKC38328.1|	Titin [Crassostrea gigas]	sp|A2ASS6|TITIN_MOUSE	Titin OS=Mus musculus GN=Ttn PE=1 SV=1	Hs19747267	KOG0613	Projectin/twitchin and related proteins	K12567	rno:84015	titin [EC:2.7.11.1]	-	-	-
Unigene0040742	1	0.904	0.208	0.243	0.952	0.2255	-2.07783	0.0041073	0.0490413	1348	gi|871224133|ref|XP_012936410.1|	PREDICTED: titin-like [Aplysia californica]	sp|O01761|UNC89_CAEEL	Muscle M-line assembly protein unc-89 OS=Caenorhabditis elegans GN=unc-89 PE=1 SV=3	7291711	KOG4475	FOG: Immunoglobin and related proteins	--	--	--	-	-	-
Unigene0040743	1	0.977	0.422	0.451	0.9885	0.4365	-1.17926	0.00184804	0.0375482	1156	gi|405973629|gb|EKC38331.1|	Triple functional domain protein [Crassostrea gigas]	sp|Q696W0|SPEG_DANRE	Striated muscle preferentially expressed protein kinase OS=Danio rerio GN=speg PE=2 SV=1	CE08028_2	KOG4475	FOG: Immunoglobin and related proteins	K08809	dre:570504	striated muscle-specific serine/threonine protein kinase [EC:2.7.11.1]	-	-	-
Unigene0040799	1	1.003	1.551	1.363	1.0015	1.457	0.540838	0.0287593	0.0922105	592	gi|762105087|ref|XP_011435098.1|	PREDICTED: carnitine O-acetyltransferase-like isoform X3 [Crassostrea gigas]	sp|P52826|CACP_COLLI	Carnitine O-acetyltransferase OS=Columba livia GN=CRAT PE=1 SV=1	Hs21618336	KOG3717	Carnitine O-acyltransferase CRAT	K00624	gga:417195	carnitine O-acetyltransferase [EC:2.3.1.7]	GO:0009437//carnitine metabolic process	GO:0005515//protein binding;GO:0016406	GO:0042579//microbody
Unigene0040859	1	0.982	0.504	0.423	0.991	0.4635	-1.09632	0.0130397	0.0663428	676	gi|405953294|gb|EKC20984.1|	Kyphoscoliosis peptidase [Crassostrea gigas]	--	--	--	--	--	--	--	--	-	-	-
Unigene0040860	1	1.023	0.587	0.491	1.0115	0.539	-0.908139	0.0196034	0.0754824	1204	gi|405953294|gb|EKC20984.1|	Kyphoscoliosis peptidase [Crassostrea gigas]	--	--	--	--	--	--	--	--	-	-	-
Unigene0040865	1	0.877	0.374	0.439	0.9385	0.4065	-1.2071	0.0149413	0.0686521	2198	gi|405970416|gb|EKC35324.1|	Titin [Crassostrea gigas]	sp|Q23551|UNC22_CAEEL	Twitchin OS=Caenorhabditis elegans GN=unc-22 PE=1 SV=3	7304283	KOG0613	Projectin/twitchin and related proteins	--	--	--	-	GO:0016740//transferase activity	-
Unigene0040868	1	0.902	0.281	0.277	0.951	0.279	-1.76918	0.00180163	0.0375482	4408	gi|762129942|ref|XP_011448098.1|	PREDICTED: twitchin-like isoform X7 [Crassostrea gigas]	sp|Q8WZ42|TITIN_HUMAN	Titin OS=Homo sapiens GN=TTN PE=1 SV=4	CE09360	KOG0613	Projectin/twitchin and related proteins	--	--	--	-	-	-
Unigene0040891	1	0.77	0.319	0.238	0.885	0.2785	-1.668	0.0275345	0.0901858	1653	gi|871209492|ref|XP_012942183.1|	PREDICTED: uncharacterized protein LOC106012782 [Aplysia californica]	--	--	--	--	--	--	--	--	-	-	-
Unigene0040892	1	0.813	0.27	0.141	0.9065	0.2055	-2.14117	0.0461988	0.120853	2240	gi|405978100|gb|EKC42514.1|	hypothetical protein CGI_10020540 [Crassostrea gigas]	--	--	--	--	--	--	--	--	-	-	-
Unigene0040982	1	0.803	0.42	0.408	0.9015	0.414	-1.1227	0.0199176	0.0761074	312	gi|524911094|ref|XP_005110416.1|	PREDICTED: laminin subunit beta-1-like [Aplysia californica]	--	--	--	--	--	K05636	isc:IscW_ISCW014125	laminin, beta 1	-	-	-
Unigene0040983	1	0.794	0.519	0.545	0.897	0.532	-0.753682	0.0484294	0.124085	602	gi|157137637|ref|XP_001657107.1|	AAEL003658-PA [Aedes aegypti]	sp|Q61292|LAMB2_MOUSE	Laminin subunit beta-2 OS=Mus musculus GN=Lamb2 PE=2 SV=2	CE17275	KOG0994	Extracellular matrix glycoprotein Laminin subunit beta	K05636	isc:IscW_ISCW014125	laminin, beta 1	-	GO:0003824//catalytic activity	-
Unigene0040985	1	0.869	0.537	0.53	0.9345	0.5335	-0.808706	0.0155896	0.0695621	2957	gi|524911094|ref|XP_005110416.1|	PREDICTED: laminin subunit beta-1-like [Aplysia californica]	sp|P07942|LAMB1_HUMAN	Laminin subunit beta-1 OS=Homo sapiens GN=LAMB1 PE=1 SV=2	Hs4504951	KOG0994	Extracellular matrix glycoprotein Laminin subunit beta	K05636	bfo:BRAFLDRAFT_277633	laminin, beta 1	-	-	-
Unigene0040987	1	1.032	0.529	0.612	1.016	0.5705	-0.832602	0.0161438	0.0697684	416	gi|524911094|ref|XP_005110416.1|	PREDICTED: laminin subunit beta-1-like [Aplysia californica]	sp|Q01635|LAMB1_CHICK	Laminin subunit beta-1 (Fragment) OS=Gallus gallus GN=LAMB1 PE=2 SV=1	Hs9845496	KOG0994	Extracellular matrix glycoprotein Laminin subunit beta	K06243	xla:494988	laminin, beta 2	-	-	-
Unigene0040989	1	0.88	0.503	0.459	0.94	0.481	-0.966624	0.0135284	0.0664062	2651	gi|524911094|ref|XP_005110416.1|	PREDICTED: laminin subunit beta-1-like [Aplysia californica]	sp|P15800|LAMB2_RAT	Laminin subunit beta-2 OS=Rattus norvegicus GN=Lamb2 PE=2 SV=1	Hs9845496	KOG0994	Extracellular matrix glycoprotein Laminin subunit beta	K05636	dmo:Dmoj_GI21346	laminin, beta 1	-	-	-
Unigene0040997	1	0.915	0.418	0.389	0.9575	0.4035	-1.2467	0.00434748	0.0490413	3080	gi|762127428|ref|XP_011446796.1|	PREDICTED: papilin-like isoform X3 [Crassostrea gigas]	sp|Q868Z9|PPN_DROME	Papilin OS=Drosophila melanogaster GN=Ppn PE=1 SV=2	7301679	KOG4597	Serine proteinase inhibitor (KU family) with thrombospondin repeats	--	--	--	-	-	-
Unigene0040998	1	0.895	0.261	0.236	0.9475	0.2485	-1.93088	0.00311903	0.0455142	318	gi|871212010|ref|XP_012946540.1|	PREDICTED: papilin-like [Aplysia californica]	sp|O76840|PPN1_CAEEL	Papilin OS=Caenorhabditis elegans GN=mig-6 PE=1 SV=1	CE17536	KOG4597	Serine proteinase inhibitor (KU family) with thrombospondin repeats	--	--	--	GO:0009653//anatomical structure morphogenesis;GO:0009790//embryo development	-	GO:0005578//proteinaceous extracellular matrix
Unigene0040999	1	0.833	0.367	0.372	0.9165	0.3695	-1.31056	0.0101083	0.0641817	2752	gi|762127428|ref|XP_011446796.1|	PREDICTED: papilin-like isoform X3 [Crassostrea gigas]	sp|Q868Z9|PPN_DROME	Papilin OS=Drosophila melanogaster GN=Ppn PE=1 SV=2	7301679	KOG4597	Serine proteinase inhibitor (KU family) with thrombospondin repeats	--	--	--	-	-	-
Unigene0041026	1	1.198	2.702	2.66	1.099	2.681	1.28658	0.0100884	0.0641817	1078	gi|762073238|ref|XP_011432571.1|	PREDICTED: calmodulin-like isoform X2 [Crassostrea gigas]	sp|Q07167|SM16_SCHMA	16 kDa calcium-binding protein OS=Schistosoma mansoni PE=2 SV=1	7304128	KOG0027	Calmodulin and related proteins (EF-Hand superfamily)	--	--	--	-	-	-
Unigene0041148	1	1.154	0.198	0.164	1.077	0.181	-2.57296	0.00436452	0.0490413	539	gi|762125641|ref|XP_011445851.1|	PREDICTED: metallo-beta-lactamase domain-containing protein 1-like [Crassostrea gigas]	sp|Q498J9|MBLC1_XENLA	Metallo-beta-lactamase domain-containing protein 1 OS=Xenopus laevis GN=mblac1 PE=2 SV=2	Hs22049679	KOG4736	Uncharacterized conserved protein	--	--	--	-	-	-
Unigene0041176	1	0.865	0.181	0.163	0.9325	0.172	-2.4387	0.00279259	0.0436916	2081	gi|405959319|gb|EKC25371.1|	Kyphoscoliosis peptidase [Crassostrea gigas]	sp|Q8C8H8|KY_MOUSE	Kyphoscoliosis peptidase OS=Mus musculus GN=Ky PE=1 SV=1	7302360	KOG4575	TGc (transglutaminase/protease-like) domain-containing protein involved in cytokinesis	--	--	--	-	-	-
Unigene0041178	1	0.96	0.168	0.187	0.98	0.1775	-2.46496	0.00112233	0.0326072	2624	gi|762122530|ref|XP_011444219.1|	PREDICTED: kyphoscoliosis peptidase-like isoform X2 [Crassostrea gigas]	sp|Q8NBH2|KY_HUMAN	Kyphoscoliosis peptidase OS=Homo sapiens GN=KY PE=1 SV=2	7302360	KOG4575	TGc (transglutaminase/protease-like) domain-containing protein involved in cytokinesis	--	--	--	-	-	-
Unigene0041193	1	1.076	0.811	0.736	1.038	0.7735	-0.424333	0.0400322	0.112454	2013	gi|762087393|ref|XP_011425983.1|	PREDICTED: alpha-adducin-like isoform X1 [Crassostrea gigas]	sp|Q63028|ADDA_RAT	Alpha-adducin OS=Rattus norvegicus GN=Add1 PE=2 SV=2	Hs7710117	KOG3699	Cytoskeletal protein Adducin	--	--	--	-	-	-
Unigene0041257	1	0.88	0.566	0.62	0.94	0.593	-0.664629	0.0279417	0.0906455	2404	gi|762159754|ref|XP_011418072.1|	PREDICTED: septin-2-like isoform X6 [Crassostrea gigas]	sp|Q91Y81|SEPT2_RAT	Septin-2 OS=Rattus norvegicus GN=Sept2 PE=1 SV=1	Hs4758158	KOG2655	Septin family protein (P-loop GTPase)	--	--	--	GO:0044763	GO:0032550	GO:0032156
Unigene0041335	1	1.128	1.715	1.81	1.064	1.7625	0.728125	0.0165723	0.0703419	1120	--	--	--	--	--	--	--	--	--	--	-	-	-
Unigene0041336	1	1.07	1.228	1.272	1.035	1.25	0.272297	0.0383217	0.109669	3408	gi|762163916|ref|XP_011420259.1|	PREDICTED: titin-like isoform X4 [Crassostrea gigas]	sp|Q15772|SPEG_HUMAN	Striated muscle preferentially expressed protein kinase OS=Homo sapiens GN=SPEG PE=1 SV=4	7291710	KOG0032	Ca2+/calmodulin-dependent protein kinase, EF-Hand protein superfamily	--	--	--	GO:0009987//cellular process	GO:0016740//transferase activity	-
Unigene0041629	1	0.972	1.653	1.745	0.986	1.699	0.785026	0.00314615	0.0455142	487	gi|41018060|sp|Q8IT98.1|RS18_ARGIR	RecName: Full=40S ribosomal protein S18 [Argopecten irradians]	sp|Q8IT98|RS18_ARGIR	40S ribosomal protein S18 OS=Argopecten irradians GN=RPS18 PE=2 SV=1	Hs11968182	KOG3311	Ribosomal protein S18	K02964	bfo:BRAFLDRAFT_114927	small subunit ribosomal protein S18e	GO:0010467//gene expression	GO:0003723//RNA binding;GO:0005198//structural molecule activity	GO:0030529//ribonucleoprotein complex
Unigene0041902	1	1.036	1.645	1.443	1.018	1.544	0.600935	0.0257601	0.087712	1067	gi|762143682|ref|XP_011455096.1|	PREDICTED: probable phosphoglycerate mutase [Crassostrea gigas]	sp|Q54NE6|PGAM_DICDI	Probable phosphoglycerate mutase OS=Dictyostelium discoideum GN=gpmA PE=1 SV=1	Hs20541619	KOG0235	Phosphoglycerate mutase	K01834	smm:Smp_096760	phosphoglycerate mutase [EC:5.4.2.1]	GO:0006796//phosphate-containing compound metabolic process;GO:0006091//generation of precursor metabolites and energy	GO:0034416//bisphosphoglycerate phosphatase activity;GO:0016868//intramolecular transferase activity, phosphotransferases	-
Unigene0043383	1	1.013	0.669	0.535	1.0065	0.602	-0.741512	0.0433242	0.116158	837	gi|115534724|ref|NP_506593.2|	R02D5.3 [Caenorhabditis elegans]	--	--	--	--	--	--	--	--	-	-	-
Unigene0043392	1	0.893	1.712	1.714	0.9465	1.713	0.855851	0.00892905	0.0608303	1156	gi|762090188|ref|XP_011427466.1|	PREDICTED: neurocalcin [Crassostrea gigas]	sp|B5FZ84|HPCL1_TAEGU	Hippocalcin-like protein 1 OS=Taeniopygia guttata GN=HPCAL1 PE=2 SV=1	7293713	KOG0044	Ca2+ sensor (EF-Hand superfamily)	--	--	--	GO:0044710	GO:0046872//metal ion binding;GO:0050664//oxidoreductase activity, acting on NAD(P)H, oxygen as acceptor	-
Unigene0043396	1	0.94	0.64	0.622	0.97	0.631	-0.620345	0.00622953	0.0541836	1896	gi|762120071|ref|XP_011442955.1|	PREDICTED: prickle-like protein 3 isoform X3 [Crassostrea gigas]	sp|O70433|FHL2_MOUSE	Four and a half LIM domains protein 2 OS=Mus musculus GN=Fhl2 PE=1 SV=1	CE15895	KOG1704	FOG: LIM domain	--	--	--	-	GO:0046914//transition metal ion binding	-
Unigene0043683	1	0.932	0.431	0.542	0.966	0.4865	-0.989583	0.0287298	0.0922105	922	gi|762088709|ref|XP_011426677.1|	PREDICTED: hematological and neurological expressed 1 protein-like isoform X6 [Crassostrea gigas]	--	--	--	--	--	--	--	--	-	-	-
Unigene0044069	1	0.937	0.513	0.451	0.9685	0.482	-1.00672	0.0104783	0.0642642	653	gi|762136870|ref|XP_011451720.1|	PREDICTED: universal stress protein A-like protein [Crassostrea gigas]	sp|O07552|NHAX_BACSU	Stress response protein NhaX OS=Bacillus subtilis (strain 168) GN=nhaX PE=2 SV=2	--	--	--	--	--	--	-	-	-
Unigene0044070	1	0.937	0.513	0.451	0.9685	0.482	-1.00672	0.0104783	0.0642642	653	gi|762136870|ref|XP_011451720.1|	PREDICTED: universal stress protein A-like protein [Crassostrea gigas]	sp|O07552|NHAX_BACSU	Stress response protein NhaX OS=Bacillus subtilis (strain 168) GN=nhaX PE=2 SV=2	--	--	--	--	--	--	-	-	-
Unigene0044071	1	0.937	0.513	0.451	0.9685	0.482	-1.00672	0.0104783	0.0642642	653	gi|762136870|ref|XP_011451720.1|	PREDICTED: universal stress protein A-like protein [Crassostrea gigas]	sp|O07552|NHAX_BACSU	Stress response protein NhaX OS=Bacillus subtilis (strain 168) GN=nhaX PE=2 SV=2	--	--	--	--	--	--	-	-	-
Unigene0044296	1	0.97	0.611	0.718	0.985	0.6645	-0.567855	0.0402644	0.112601	329	gi|38146204|gb|AAR11487.1|	heat shock protein 70 [Mizuhopecten yessoensis]	sp|P08108|HSP70_ONCMY	Heat shock cognate 70 kDa protein OS=Oncorhynchus mykiss GN=hsc71 PE=2 SV=2	Hs5729877	KOG0101	Molecular chaperones HSP70/HSC70, HSP70 superfamily	K03283	dre:573376	heat shock 70kDa protein 1/8	GO:0050896//response to stimulus	GO:0032550	-
Unigene0044305	1	0.914	0.616	0.645	0.957	0.6305	-0.602023	0.0143842	0.06778	565	gi|42494889|gb|AAS17724.1|	heat shock protein 70 [Mizuhopecten yessoensis]	sp|P11147|HSP7D_DROME	Heat shock 70 kDa protein cognate 4 OS=Drosophila melanogaster GN=Hsc70-4 PE=1 SV=3	7299978	KOG0101	Molecular chaperones HSP70/HSC70, HSP70 superfamily	K03283	dpe:Dper_GL12534	heat shock 70kDa protein 1/8	GO:0050896//response to stimulus	GO:0032550	-
Unigene0044378	1	0.96	0.163	0.218	0.98	0.1905	-2.36299	0.00783936	0.0576103	2323	gi|27528508|emb|CAC87029.1|	gelsolin [Suberites domuncula]	sp|Q8MPM1|GELS2_LUMTE	Gelsolin-like protein 2 OS=Lumbricus terrestris GN=gelsolin PE=1 SV=1	7296888	KOG0443	Actin regulatory proteins (gelsolin/villin family)	--	--	--	GO:0030835//negative regulation of actin filament depolymerization	GO:0008092//cytoskeletal protein binding;GO:0046872//metal ion binding	-
Unigene0044428	1	0.925	0.746	0.678	0.9625	0.712	-0.434909	0.0393013	0.111414	3463	gi|762162532|ref|XP_011419533.1|	PREDICTED: integrin beta-1-B-like [Crassostrea gigas]	sp|P11584|ITBX_DROME	Integrin beta-PS OS=Drosophila melanogaster GN=mys PE=1 SV=3	7290871	KOG1226	Integrin beta subunit (N-terminal portion of extracellular region)	K05719	api:100167912	integrin beta 1	-	-	-
Unigene0044433	1	0.947	1.564	1.827	0.9735	1.6955	0.800458	0.0215234	0.0801357	1344	gi|524883562|ref|XP_005098408.1|	PREDICTED: receptor expression-enhancing protein 5-like isoform X2 [Aplysia californica]	sp|Q29RM3|REEP5_BOVIN	Receptor expression-enhancing protein 5 OS=Bos taurus GN=REEP5 PE=2 SV=1	Hs19923919	KOG1725	Protein involved in membrane traffic (YOP1/TB2/DP1/HVA22 family)	--	--	--	-	-	-
Unigene0044438	1	0.923	4.913	3.441	0.9615	4.177	2.11911	0.0153959	0.0694463	416	gi|405960381|gb|EKC26308.1|	Monocarboxylate transporter 12 [Crassostrea gigas]	--	--	--	--	--	--	--	--	-	-	-
Unigene0044488	1	0.95	1.239	1.164	0.975	1.2015	0.301363	0.0354876	0.105439	1606	gi|524868109|ref|XP_005090861.1|	PREDICTED: uncharacterized protein LOC101857383 isoform X4 [Aplysia californica]	--	--	--	--	--	--	--	--	-	-	-
Unigene0044504	1	0.814	0.497	0.477	0.907	0.487	-0.897181	0.0277401	0.0904665	1108	gi|762108250|ref|XP_011436747.1|	PREDICTED: myophilin-like [Crassostrea gigas]	sp|Q24799|MYPH_ECHGR	Myophilin OS=Echinococcus granulosus PE=2 SV=1	7303337	KOG2046	Calponin	--	--	--	GO:0044763	GO:1901363;GO:0097159//organic cyclic compound binding	-
Unigene0044550	1	0.811	1.548	1.808	0.9055	1.678	0.889956	0.0415694	0.113145	1625	gi|768412461|ref|XP_011568310.1|	PREDICTED: S-phase kinase-associated protein 1 [Plutella xylostella]	sp|Q71U00|SKP1_XENLA	S-phase kinase-associated protein 1 OS=Xenopus laevis GN=skp1 PE=1 SV=3	Hs4507387	KOG1724	SCF ubiquitin ligase, Skp1 component	K03094	cqu:CpipJ_CPIJ009705	S-phase kinase-associated protein 1	GO:0019941//modification-dependent protein catabolic process;GO:0006796//phosphate-containing compound metabolic process	GO:0016772//transferase activity, transferring phosphorus-containing groups	-
Unigene0044668	1	0.947	1.169	1.259	0.9735	1.214	0.318516	0.0408963	0.113082	313	gi|524889526|ref|XP_005101318.1|	PREDICTED: mitochondrial-processing peptidase subunit beta [Aplysia californica]	sp|Q3SZ71|MPPB_BOVIN	Mitochondrial-processing peptidase subunit beta OS=Bos taurus GN=PMPCB PE=2 SV=1	Hs4758734	KOG0960	Mitochondrial processing peptidase, beta subunit, and related enzymes (insulinase superfamily)	K01412	isc:IscW_ISCW001592	mitochondrial processing peptidase [EC:3.4.24.64]	GO:0016485//protein processing	GO:0004175//endopeptidase activity;GO:0043169//cation binding	-
Unigene0044759	1	0.985	1.479	1.466	0.9925	1.4725	0.569129	0.000491753	0.030864	747	gi|871217163|ref|XP_012935193.1|	PREDICTED: universal stress protein A-like protein [Aplysia californica]	sp|Q57951|Y531_METJA	Universal stress protein MJ0531 OS=Methanocaldococcus jannaschii (strain ATCC 43067 / DSM 2661 / JAL-1 / JCM 10045 / NBRC 100440) GN=MJ0531 PE=3 SV=1	--	--	--	--	--	--	-	-	-
Unigene0044814	1	0.865	0.435	0.419	0.9325	0.427	-1.12687	0.00912554	0.0609685	363	gi|40074252|gb|AAR39412.1|	alpha macroglobulin [Azumapecten farreri]	--	--	--	--	--	--	--	--	GO:0010466//negative regulation of peptidase activity	GO:0061135	GO:0044421
Unigene0044815	1	0.818	0.391	0.335	0.909	0.363	-1.32431	0.0186157	0.0730446	3497	gi|40074252|gb|AAR39412.1|	alpha macroglobulin [Azumapecten farreri]	sp|A8K2U0|A2ML1_HUMAN	Alpha-2-macroglobulin-like protein 1 OS=Homo sapiens GN=A2ML1 PE=1 SV=3	Hs4557225	KOG1366	Alpha-macroglobulin	K03910	xla:447743	alpha-2-macroglobulin	GO:0010466//negative regulation of peptidase activity	GO:0061135	GO:0044421
Unigene0044816	1	0.903	0.506	0.431	0.9515	0.4685	-1.02215	0.017439	0.0717918	1361	gi|40074252|gb|AAR39412.1|	alpha macroglobulin [Azumapecten farreri]	sp|P06238|A2MG_RAT	Alpha-2-macroglobulin OS=Rattus norvegicus GN=A2m PE=2 SV=2	Hs4557225	KOG1366	Alpha-macroglobulin	--	--	--	GO:0010466//negative regulation of peptidase activity	GO:0061135	GO:0044421
Unigene0044847	1	1.188	0.274	0.256	1.094	0.265	-2.04555	0.00425633	0.0490413	1906	gi|762093803|ref|XP_011429365.1|	PREDICTED: trichohyalin-like isoform X3 [Crassostrea gigas]	--	--	7290465	KOG4794	Thymosin beta	--	--	--	-	-	-
Unigene0046201	1	0.781	1.587	1.637	0.8905	1.612	0.856164	0.0403777	0.112657	434	gi|675304858|gb|AIL82432.1|	UNVERIFIED: ribosomal protein L27e, partial [Mytilus trossulus]	sp|P61354|RL27_RAT	60S ribosomal protein L27 OS=Rattus norvegicus GN=Rpl27 PE=2 SV=2	Hs4506623	KOG3418	60S ribosomal protein L27	K02901	tgu:100229359	large subunit ribosomal protein L27e	GO:0006412//translation;GO:0019080;GO:0000956//nuclear-transcribed mRNA catabolic process;GO:0006613//cotranslational protein targeting to membrane	GO:0003723//RNA binding;GO:0005198//structural molecule activity	GO:0031988//membrane-bounded vesicle;GO:0043231//intracellular membrane-bounded organelle;GO:0015934//large ribosomal subunit
Unigene0046387	1	0.853	0.433	0.383	0.9265	0.408	-1.18322	0.0147073	0.0681585	1205	gi|762085800|ref|XP_011425214.1|	PREDICTED: RNA-binding protein lark-like [Crassostrea gigas]	sp|Q94901|LARK_DROME	RNA-binding protein lark OS=Drosophila melanogaster GN=lark PE=1 SV=1	7295256	KOG0109	RNA-binding protein LARK, contains RRM and retroviral-type Zn-finger domains	K13187	bfo:BRAFLDRAFT_83361	RNA-binding protein 4	-	GO:0046872//metal ion binding;GO:0097159//organic cyclic compound binding	-
Unigene0046411	1	1.069	0.293	0.288	1.0345	0.2905	-1.83232	0.000735697	0.0322509	2985	gi|762163513|ref|XP_011420047.1|	PREDICTED: protein-glutamine gamma-glutamyltransferase K-like isoform X1 [Crassostrea gigas]	sp|P22735|TGM1_HUMAN	Protein-glutamine gamma-glutamyltransferase K OS=Homo sapiens GN=TGM1 PE=1 SV=4	--	--	--	K05619	nve:NEMVE_v1g97278	transglutaminase 1 [EC:2.3.2.13]	GO:0006464//cellular protein modification process	GO:0016755	-
Unigene0046460	1	1.127	1.585	1.703	1.0635	1.644	0.62839	0.0245617	0.085917	1121	gi|498989634|ref|XP_004531658.1|	PREDICTED: ATP synthase subunit d, mitochondrial [Ceratitis capitata]	sp|Q24251|ATP5H_DROME	ATP synthase subunit d, mitochondrial OS=Drosophila melanogaster GN=ATPsyn-d PE=2 SV=2	7300478	KOG3366	Mitochondrial F1F0-ATP synthase, subunit d/ATP7	K02138	cqu:CpipJ_CPIJ011691	F-type H+-transporting ATPase subunit d [EC:3.6.3.14]	-	-	-
Unigene0047338	1	0.999	0.12	0.114	0.9995	0.117	-3.0947	0.000142926	0.0175073	2140	gi|762122189|ref|XP_011444040.1|	PREDICTED: kyphoscoliosis peptidase-like [Crassostrea gigas]	--	--	--	--	--	--	--	--	-	-	-
Unigene0047406	1	0.83	0.301	0.178	0.915	0.2395	-1.93375	0.0389717	0.111245	777	gi|762123734|ref|XP_011444858.1|	PREDICTED: CD82 antigen-like [Crassostrea gigas]	sp|P30932|CD9_BOVIN	CD9 antigen OS=Bos taurus GN=CD9 PE=2 SV=2	CE05798	KOG3882	Tetraspanin family integral membrane protein	K06508	cin:100177608	CD81 antigen	-	-	GO:0031224//intrinsic component of membrane
Unigene0047639	1	1.057	0.62	0.718	1.0285	0.669	-0.620464	0.0313677	0.0966845	242	gi|405976232|gb|EKC40745.1|	Protein FAM49B [Crassostrea gigas]	sp|Q9NUQ9|FA49B_HUMAN	Protein FAM49B OS=Homo sapiens GN=FAM49B PE=1 SV=1	Hs14741010	KOG3951	Uncharacterized conserved protein	--	--	--	-	-	GO:0042995//cell projection
Unigene0048090	1	1.086	0.626	0.708	1.043	0.667	-0.64498	0.0262663	0.0881805	1969	gi|762138301|ref|XP_011452466.1|	PREDICTED: golgin subfamily B member 1-like [Crassostrea gigas]	sp|Q6NZL0|SOGA3_MOUSE	Protein SOGA3 OS=Mus musculus GN=Soga3 PE=2 SV=2	CE08573	KOG4787	Uncharacterized conserved protein	--	--	--	GO:0006914//autophagy	-	GO:0044421
Unigene0048109	1	0.889	2.272	1.953	0.9445	2.1125	1.16133	0.0139161	0.0669272	284	gi|554504741|gb|AGY80384.1|	actin-42A, partial [Sitobion avenae]	sp|Q92192|ACT_CALFI	Actin (Fragment) OS=Calanus finmarchicus PE=2 SV=1	CE28620	KOG0676	Actin and related proteins	K05692	isc:IscW_ISCW024111	actin beta/gamma 1	-	-	-
Unigene0048324	1	1.095	0.428	0.504	1.0475	0.466	-1.16855	0.0129864	0.0663428	2043	gi|585681011|ref|XP_006819794.1|	PREDICTED: probable D-lactate dehydrogenase, mitochondrial-like [Saccoglossus kowalevskii]	--	--	--	--	--	--	--	--	-	-	-
Unigene0048355	1	1.05	0.579	0.638	1.025	0.6085	-0.752295	0.0106372	0.0642642	2149	gi|762108874|ref|XP_011437075.1|	PREDICTED: fascin-like [Crassostrea gigas]	sp|Q24524|SING_DROME	Protein singed OS=Drosophila melanogaster GN=sn PE=3 SV=1	--	--	--	--	--	--	-	-	-
Unigene0048364	1	0.921	0.65	0.671	0.9605	0.6605	-0.540227	0.0136466	0.0664062	299	gi|795196606|ref|XP_011803304.1|	PREDICTED: LOW QUALITY PROTEIN: cystatin-B-like [Colobus angolensis palliatus]	sp|Q862Z5|CYTB_MACFU	Cystatin-B OS=Macaca fuscata fuscata GN=CSTB PE=3 SV=1	--	--	--	K13907	mcc:713504	cystatin-A/B	-	-	-
Unigene0049506	1	1.08	2.061	1.797	1.04	1.929	0.89127	0.0158852	0.0697281	566	gi|114786425|gb|ABI78941.1|	mitochondrial ATP synthase B subunit [Clonorchis sinensis]	sp|P13619|AT5F1_BOVIN	ATP synthase F(0) complex subunit B1, mitochondrial OS=Bos taurus GN=ATP5F1 PE=1 SV=2	Hs22043928	KOG3976	Mitochondrial F1F0-ATP synthase, subunit b/ATP4	K02127	smm:Smp_154530	F-type H+-transporting ATPase subunit b [EC:3.6.3.14]	-	-	-
Unigene0049507	1	0.957	1.455	1.51	0.9785	1.4825	0.599388	0.00475605	0.0506765	364	gi|72041872|ref|XP_784941.1|	PREDICTED: ATP synthase F(0) complex subunit B1, mitochondrial [Strongylocentrotus purpuratus]	--	--	--	--	--	K02127	spu:579751	F-type H+-transporting ATPase subunit b [EC:3.6.3.14]	-	-	-
Unigene0049568	1	1.157	2.489	1.95	1.0785	2.2195	1.04121	0.0371368	0.107497	500	gi|350408009|ref|XP_003488270.1|	PREDICTED: cytochrome b-c1 complex subunit 6, mitochondrial [Bombus impatiens]	sp|Q8SPH5|QCR6_MACFA	Cytochrome b-c1 complex subunit 6, mitochondrial OS=Macaca fascicularis GN=UQCRH PE=3 SV=1	Hs17441315	KOG4763	Ubiquinol-cytochrome c reductase hinge protein	K00416	ame:726316	ubiquinol-cytochrome c reductase subunit 6 [EC:1.10.2.2]	GO:0044699	-	GO:0016020//membrane
Unigene0049735	1	0.914	0.493	0.481	0.957	0.487	-0.974597	0.00474184	0.0506765	1144	gi|762138529|ref|XP_011452590.1|	PREDICTED: target of Myb protein 1-like isoform X3 [Crassostrea gigas]	sp|Q5SRX1|TM1L2_MOUSE	TOM1-like protein 2 OS=Mus musculus GN=Tom1l2 PE=2 SV=1	Hs4885637	KOG1087	Cytosolic sorting protein GGA2/TOM1	--	--	--	-	-	-
Unigene0050334	1	1.091	2.296	3.232	1.0455	2.764	1.40256	0.032244	0.0984038	1076	gi|405975566|gb|EKC40124.1|	60S ribosomal protein L36 [Crassostrea gigas]	sp|Q4PM12|RL36_IXOSC	60S ribosomal protein L36 OS=Ixodes scapularis GN=RpL36 PE=3 SV=1	7290065	KOG3452	60S ribosomal protein L36	K02920	tca:660705	large subunit ribosomal protein L36e	GO:0010467//gene expression	GO:0005198//structural molecule activity	GO:0030529//ribonucleoprotein complex
Unigene0050612	1	1.094	0.721	0.74	1.047	0.7305	-0.519305	0.0165462	0.0703419	1520	gi|2370593|emb|CAA73168.1|	translation initiation factor eIF4A II [Xenopus laevis]	sp|P60843|IF4A1_MOUSE	Eukaryotic initiation factor 4A-I OS=Mus musculus GN=Eif4a1 PE=1 SV=1	Hs4503529	KOG0327	Translation initiation factor 4F, helicase subunit (eIF-4A) and related helicases	K03257	isc:IscW_ISCW015864	translation initiation factor 4A	GO:0006412//translation;GO:0009154//purine ribonucleotide catabolic process	GO:0032550;GO:0042623//ATPase activity, coupled;GO:0008135//translation factor activity, nucleic acid binding	-
Unigene0050671	1	0.794	0.495	0.469	0.897	0.482	-0.896075	0.035168	0.104994	1690	gi|762129325|ref|XP_011447784.1|	PREDICTED: dolichyl-diphosphooligosaccharide--protein glycosyltransferase subunit 1-like isoform X2 [Crassostrea gigas]	sp|Q91YQ5|RPN1_MOUSE	Dolichyl-diphosphooligosaccharide--protein glycosyltransferase subunit 1 OS=Mus musculus GN=Rpn1 PE=1 SV=1	Hs4506675	KOG2291	Oligosaccharyltransferase, alpha subunit (ribophorin I)	K12666	bfo:BRAFLDRAFT_283789	oligosaccharyltransferase complex subunit alpha (ribophorin I)	-	GO:0016740//transferase activity	-
Unigene0050737	1	0.889	2.34	1.736	0.9445	2.038	1.10953	0.0418313	0.113385	987	--	--	--	--	--	--	--	--	--	--	-	-	-
Unigene0050757	1	1.047	0.658	0.736	1.0235	0.697	-0.554281	0.0237838	0.0844735	1353	gi|762070575|ref|XP_011412372.1|	PREDICTED: dynactin subunit 2-like isoform X1 [Crassostrea gigas]	sp|Q66J30|DCT2A_XENLA	Dynactin subunit 2-A OS=Xenopus laevis GN=dctn2-a PE=2 SV=1	Hs5453629	KOG3958	Putative dynamitin	K10424	bfo:BRAFLDRAFT_122397	dynactin 2	-	-	GO:0043234//protein complex;GO:0044430//cytoskeletal part;GO:0015630//microtubule cytoskeleton
Unigene0051323	1	1.093	0.789	0.77	1.0465	0.7795	-0.424951	0.0237753	0.0844735	2085	gi|762116929|ref|XP_011441309.1|	PREDICTED: fibrillin-2-like [Crassostrea gigas]	sp|Q61555|FBN2_MOUSE	Fibrillin-2 OS=Mus musculus GN=Fbn2 PE=1 SV=2	Hs4557591	KOG1217	Fibrillins and related proteins containing Ca2+-binding EGF-like domains	--	--	--	-	-	-
Unigene0051741	1	1.019	1.929	2.127	1.0095	2.028	1.00642	0.00506481	0.0508161	1821	gi|385268557|gb|AFI56373.1|	isocitrate dehydrogenase [Mytilus trossulus]	sp|Q04467|IDHP_BOVIN	Isocitrate dehydrogenase [NADP], mitochondrial OS=Bos taurus GN=IDH2 PE=1 SV=2	Hs4504575	KOG1526	NADP-dependent isocitrate dehydrogenase	K00031	spu:580429	isocitrate dehydrogenase [EC:1.1.1.42]	GO:0009060//aerobic respiration;GO:0072350//tricarboxylic acid metabolic process	GO:0046872//metal ion binding;GO:0004448//isocitrate dehydrogenase activity;GO:0000166//nucleotide binding	-
Unigene0051791	1	1.088	0.231	0.192	1.044	0.2115	-2.30339	0.00401005	0.0490413	2688	gi|697816311|ref|XP_009646774.1|	PREDICTED: LOW QUALITY PROTEIN: angiotensin-converting enzyme [Egretta garzetta]	sp|Q6Q4G4|ACE_THETS	Angiotensin-converting enzyme OS=Theromyzon tessulatum GN=ACE PE=2 SV=1	Hs4503273	KOG3690	Angiotensin I-converting enzymes - M2 family peptidases	K01283	bfo:BRAFLDRAFT_68301	peptidyl-dipeptidase A [EC:3.4.15.1]	-	GO:0070011//peptidase activity, acting on L-amino acid peptides	-
Unigene0051892	1	0.916	0.544	0.63	0.958	0.587	-0.706665	0.0289463	0.0922105	1282	gi|762153684|ref|XP_011414884.1|	PREDICTED: proteasome subunit alpha type-2-like [Crassostrea gigas]	sp|P25787|PSA2_HUMAN	Proteasome subunit alpha type-2 OS=Homo sapiens GN=PSMA2 PE=1 SV=2	Hs4506181	KOG0181	20S proteasome, regulatory subunit alpha type PSMA2/PRE8	K02726	nve:NEMVE_v1g165493	20S proteasome subunit alpha 2 [EC:3.4.25.1]	GO:0042590//antigen processing and presentation of exogenous peptide antigen via MHC class I;GO:0044772//mitotic cell cycle phase transition;GO:0051707//response to other organism;GO:0006915//apoptotic process;GO:0016070//RNA metabolic process;GO:0043161//proteasome-mediated ubiquitin-dependent protein catabolic process;GO:0051439//regulation of ubiquitin-protein ligase activity involved in mitot…	GO:0004175//endopeptidase activity;GO:0005488//binding	GO:0031981//nuclear lumen;GO:0031988//membrane-bounded vesicle;GO:0005839//proteasome core complex;GO:0035770//ribonucleoprotein granule;GO:0044444//cytoplasmic part
Unigene0052706	1	1.087	0.196	0.206	1.0435	0.201	-2.37616	0.00086901	0.0322509	350	--	--	--	--	--	--	--	--	--	--	-	-	-
Unigene0052930	1	0.967	0.297	0.24	0.9835	0.2685	-1.873	0.0067744	0.0554514	1353	--	--	--	--	--	--	--	--	--	--	-	-	-
Unigene0053258	1	1.017	1.633	1.433	1.0085	1.533	0.604147	0.0240895	0.0848504	872	gi|524869253|ref|XP_005091422.1|	PREDICTED: ATPase inhibitor mai-1, mitochondrial-like [Aplysia californica]	sp|Q29307|ATIF1_PIG	ATPase inhibitor, mitochondrial OS=Sus scrofa GN=ATPIF1 PE=3 SV=2	7291563	KOG3093	5-formyltetrahydrofolate cyclo-ligase	--	--	--	GO:0044763;GO:0034641//cellular nitrogen compound metabolic process;GO:0044710;GO:0050794//regulation of cellular process;GO:0006725//cellular aromatic compound metabolic process;GO:0019222//regulation of metabolic process;GO:0046483//heterocycle metabolic process;GO:1901360//organic cyclic compound metabolic process	-	GO:0043231//intracellular membrane-bounded organelle
Unigene0053326	1	1.077	1.624	1.71	1.0385	1.667	0.682753	0.00897845	0.0608303	997	gi|22758888|gb|AAN05603.1|	ribosomal protein L5 [Argopecten irradians]	sp|P15125|RL5A_XENLA	60S ribosomal protein L5-A OS=Xenopus laevis GN=rpl5-a PE=2 SV=2	Hs14591909	KOG0875	60S ribosomal protein L5	K02932	cin:100186763	large subunit ribosomal protein L5e	GO:0010467//gene expression	GO:0019843//rRNA binding;GO:0005198//structural molecule activity	GO:0030529//ribonucleoprotein complex
Unigene0053737	1	0.938	1.727	1.542	0.969	1.6345	0.754281	0.0151995	0.0693232	1535	gi|762147159|ref|XP_011456884.1|	PREDICTED: glutamate dehydrogenase, mitochondrial-like [Crassostrea gigas]	sp|P26443|DHE3_MOUSE	Glutamate dehydrogenase 1, mitochondrial OS=Mus musculus GN=Glud1 PE=1 SV=1	Hs4885281	KOG2250	Glutamate/leucine/phenylalanine/valine dehydrogenases	K00261	xtr:496554	glutamate dehydrogenase (NAD(P)+) [EC:1.4.1.3]	GO:0050796//regulation of insulin secretion;GO:0009064//glutamine family amino acid metabolic process	GO:0016639//oxidoreductase activity, acting on the CH-NH2 group of donors, NAD or NADP as acceptor	GO:0019866//organelle inner membrane
Unigene0053738	1	0.985	1.876	1.777	0.9925	1.8265	0.879943	0.00212434	0.0407886	1280	gi|32527761|gb|AAP86282.1|	Ac2-281 [Rattus norvegicus]	sp|P00368|DHE3_CHICK	Glutamate dehydrogenase 1, mitochondrial OS=Gallus gallus GN=GLUD1 PE=1 SV=1	Hs4885281	KOG2250	Glutamate/leucine/phenylalanine/valine dehydrogenases	K00261	mcc:693461	glutamate dehydrogenase (NAD(P)+) [EC:1.4.1.3]	GO:0050796//regulation of insulin secretion;GO:0009064//glutamine family amino acid metabolic process	GO:0032550;GO:0016639//oxidoreductase activity, acting on the CH-NH2 group of donors, NAD or NADP as acceptor	GO:0019866//organelle inner membrane;GO:0044429//mitochondrial part
Unigene0053740	1	0.948	1.297	1.492	0.974	1.3945	0.517754	0.0414068	0.113089	1963	gi|762119438|ref|XP_011442626.1|	PREDICTED: homogentisate 1,2-dioxygenase-like isoform X2 [Crassostrea gigas]	sp|O09173|HGD_MOUSE	Homogentisate 1,2-dioxygenase OS=Mus musculus GN=Hgd PE=1 SV=2	Hs4504381	KOG1417	Homogentisate 1,2-dioxygenase	K00451	dre:259189	homogentisate 1,2-dioxygenase [EC:1.13.11.5]	GO:0006558//L-phenylalanine metabolic process	GO:0016702//oxidoreductase activity, acting on single donors with incorporation of molecular oxygen, incorporation of two atoms of oxygen	-
Unigene0053787	1	1.019	0.446	0.462	1.0095	0.454	-1.15288	0.000624273	0.030864	2284	gi|762134391|ref|XP_011450420.1|	PREDICTED: calponin-2-like isoform X2 [Crassostrea gigas]	sp|Q32L92|CNN3_BOVIN	Calponin-3 OS=Bos taurus GN=CNN3 PE=2 SV=1	Hs4502923	KOG2046	Calponin	--	--	--	-	-	-
Unigene0053789	1	0.685	3.098	2.21	0.8425	2.654	1.65542	0.0452662	0.120062	572	gi|716056278|dbj|BAP84555.1|	calponin [Mizuhopecten yessoensis]	--	--	--	--	--	--	--	--	-	-	-
Unigene0053893	1	0.867	1.84	1.914	0.9335	1.877	1.00771	0.0109749	0.064448	1704	gi|524867337|ref|XP_005090480.1|	PREDICTED: aquaporin-12B-like [Aplysia californica]	sp|Q8NBQ7|AQP11_HUMAN	Aquaporin-11 OS=Homo sapiens GN=AQP11 PE=2 SV=1	--	--	--	K09884	cqu:CpipJ_CPIJ004456	aquaporin rerated protein, invertebrate	-	-	-
Unigene0053900	1	0.929	0.566	0.528	0.9645	0.547	-0.81824	0.00787714	0.0576103	1167	gi|3023823|sp|O15976.3|GNAO_MIZYE	RecName: Full=Guanine nucleotide-binding protein G(o) subunit alpha [Mizuhopecten yessoensis]	sp|O15976|GNAO_MIZYE	Guanine nucleotide-binding protein G(o) subunit alpha OS=Mizuhopecten yessoensis GN=SCGOA PE=2 SV=3	7303740	KOG0082	G-protein alpha subunit (small G protein superfamily)	K04534	dya:Dyak_GE19363	guanine nucleotide binding protein (G protein), alpha o polypeptide	GO:0009154//purine ribonucleotide catabolic process;GO:0007187//G-protein coupled receptor signaling pathway, coupled to cyclic nucleotide second messenger	GO:0017111//nucleoside-triphosphatase activity;GO:0043169//cation binding;GO:0032550;GO:0060089;GO:0032403//protein complex binding;GO:0017076//purine nucleotide binding	-
Unigene0054547	1	0.966	1.317	1.463	0.983	1.39	0.499822	0.0247463	0.085917	823	gi|751205577|ref|XP_011176377.1|	PREDICTED: coiled-coil-helix-coiled-coil-helix domain-containing protein 2, mitochondrial [Solenopsis invicta]	sp|Q9D1L0|CHCH2_MOUSE	Coiled-coil-helix-coiled-coil-helix domain-containing protein 2 OS=Mus musculus GN=Chchd2 PE=2 SV=1	Hs17485016	KOG4090	Uncharacterized conserved protein	--	--	--	-	-	-
Unigene0054574	1	1	2.094	2.026	1	2.06	1.04264	0.000521438	0.030864	940	gi|85815803|dbj|BAE78580.1|	manganese-superoxide dismutase [Mizuhopecten yessoensis]	sp|P41976|SODM_BOVIN	Superoxide dismutase [Mn], mitochondrial OS=Bos taurus GN=SOD2 PE=2 SV=1	Hs10835187	KOG0876	Manganese superoxide dismutase	K04564	tgu:100190330	superoxide dismutase, Fe-Mn family [EC:1.15.1.1]	GO:0044710;GO:0072593//reactive oxygen species metabolic process	GO:0003824//catalytic activity;GO:0016209//antioxidant activity;GO:0043169//cation binding	-
Unigene0054898	1	0.957	0.388	0.401	0.9785	0.3945	-1.31055	0.000913252	0.0322509	2206	gi|762149532|ref|XP_011412708.1|	PREDICTED: guanine nucleotide-binding protein G(s) subunit alpha-like [Crassostrea gigas]	sp|P30684|GNAS_LYMST	Guanine nucleotide-binding protein G(s) subunit alpha OS=Lymnaea stagnalis PE=2 SV=1	7291685	KOG0099	G protein subunit Galphas, small G protein superfamily	K04632	api:100159067	guanine nucleotide binding protein (G protein), alpha stimulating activity polypeptide	GO:0007166//cell surface receptor signaling pathway;GO:0009154//purine ribonucleotide catabolic process;GO:0007606//sensory perception of chemical stimulus	GO:0032550;GO:0017111//nucleoside-triphosphatase activity;GO:0060089;GO:0043169//cation binding;GO:0032403//protein complex binding;GO:0017076//purine nucleotide binding	-
Unigene0054899	1	0.957	0.388	0.401	0.9785	0.3945	-1.31055	0.000913252	0.0322509	889	gi|37524027|gb|AAQ92314.1|	G-protein a-subunit s class [Pinctada fucata]	sp|P30684|GNAS_LYMST	Guanine nucleotide-binding protein G(s) subunit alpha OS=Lymnaea stagnalis PE=2 SV=1	Hs18426900	KOG0099	G protein subunit Galphas, small G protein superfamily	K04632	api:100159067	guanine nucleotide binding protein (G protein), alpha stimulating activity polypeptide	GO:0007166//cell surface receptor signaling pathway;GO:0009154//purine ribonucleotide catabolic process;GO:0007606//sensory perception of chemical stimulus	GO:0032550;GO:0017111//nucleoside-triphosphatase activity;GO:0060089;GO:0043169//cation binding;GO:0032403//protein complex binding;GO:0017076//purine nucleotide binding	-
Unigene0054987	1	0.91	1.387	1.443	0.955	1.415	0.567229	0.0164258	0.0703419	1828	gi|524903383|ref|XP_005107892.1|	PREDICTED: ATP synthase subunit beta, mitochondrial [Aplysia californica]	sp|P10719|ATPB_RAT	ATP synthase subunit beta, mitochondrial OS=Rattus norvegicus GN=Atp5b PE=1 SV=2	Hs4502295	KOG1350	F0F1-type ATP synthase, beta subunit	K02133	bfo:BRAFLDRAFT_113766	F-type H+-transporting ATPase subunit beta [EC:3.6.3.14]	GO:0015988//energy coupled proton transmembrane transport, against electrochemical gradient;GO:0006754//ATP biosynthetic process	GO:0032550;GO:0019829//cation-transporting ATPase activity	GO:0033178//proton-transporting two-sector ATPase complex, catalytic domain
Unigene0055362	1	1.061	0.818	0.786	1.0305	0.802	-0.36167	0.0197214	0.0757007	333	gi|530618359|ref|XP_005298897.1|	PREDICTED: dynein light chain 2, cytoplasmic isoform X1 [Chrysemys picta bellii]	sp|Q78P75|DYL2_RAT	Dynein light chain 2, cytoplasmic OS=Rattus norvegicus GN=Dynll2 PE=1 SV=1	Hs18087855	KOG3430	Dynein light chain type 1	K10418	xtr:100038056	dynein light chain LC8-type	GO:0044763	-	GO:0015630//microtubule cytoskeleton
Unigene0055371	1	0.881	0.643	0.611	0.9405	0.627	-0.584963	0.0274373	0.0901858	1234	gi|291226312|ref|XP_002733137.1|	PREDICTED: ubiquitin-conjugating enzyme E2 N-like [Saccoglossus kowalevskii]	sp|Q9EQX9|UBE2N_RAT	Ubiquitin-conjugating enzyme E2 N OS=Rattus norvegicus GN=Ube2n PE=1 SV=1	Hs4507793	KOG0417	Ubiquitin-protein ligase	K10580	xtr:395006	ubiquitin-conjugating enzyme E2 N [EC:6.3.2.19]	GO:0000209//protein polyubiquitination;GO:0000725//recombinational repair;GO:0002753;GO:0031398//positive regulation of protein ubiquitination;GO:0050851//antigen receptor-mediated signaling pathway;GO:0051091//positive regulation of sequence-specific DNA binding transcription factor activity;GO:0038093//Fc receptor signaling pathway;GO:0002224//toll-like receptor signaling pathway;GO:0016574//hi…	GO:0032182//small conjugating protein binding;GO:0032550;GO:0019787//small conjugating protein ligase activity;GO:0003723//RNA binding	GO:0043231//intracellular membrane-bounded organelle;GO:0031988//membrane-bounded vesicle;GO:0031371//ubiquitin conjugating enzyme complex;GO:0044444//cytoplasmic part
Unigene0055456	1	0.86	0.567	0.574	0.93	0.5705	-0.705004	0.0234034	0.0838762	315	gi|573907133|ref|XP_006641286.1|	PREDICTED: dynein light chain roadblock-type 2-like [Lepisosteus oculatus]	sp|Q9DAJ5|DLRB2_MOUSE	Dynein light chain roadblock-type 2 OS=Mus musculus GN=Dynlrb2 PE=1 SV=1	Hs18702323	KOG4115	Dynein-associated protein Roadblock	K10419	rno:361415	dynein light chain roadblock-type	-	-	GO:0030286//dynein complex
Unigene0055877	1	1.011	0.704	0.686	1.0055	0.695	-0.532828	0.0014452	0.0365478	654	gi|762117140|ref|XP_011441420.1|	PREDICTED: density-regulated protein-like [Crassostrea gigas]	sp|Q5ZJ39|DENR_CHICK	Density-regulated protein OS=Gallus gallus GN=DENR PE=2 SV=1	Hs22059372	KOG3239	Density-regulated protein related to translation initiation factor 1 (eIF-1/SUI1)	--	--	--	GO:0006412//translation	GO:0008135//translation factor activity, nucleic acid binding	-
Unigene0056060	1	0.873	0.096	0.17	0.9365	0.133	-2.81585	0.0210979	0.0790213	331	gi|7416981|gb|AAF62393.1|AF183909_3	catchin [Argopecten irradians]	--	--	--	--	--	--	--	--	-	GO:0017111//nucleoside-triphosphatase activity	GO:0015629//actin cytoskeleton
Unigene0056100	1	1.087	0.578	0.646	1.0435	0.612	-0.769827	0.0165113	0.0703419	1295	gi|773571|emb|CAA60122.1|	neurofilament protein NF70 [Helix aspersa]	sp|Q01241|NF70_DORPE	70 kDa neurofilament protein OS=Doryteuthis pealeii PE=2 SV=1	CE02618	KOG0977	Nuclear envelope protein lamin, intermediate filament superfamily	--	--	--	-	-	-
Unigene0056398	1	0.914	0.692	0.593	0.957	0.6425	-0.574822	0.0463464	0.120853	1196	gi|762131398|ref|XP_011448866.1|	PREDICTED: EH domain-containing protein 3-like [Crassostrea gigas]	sp|Q5RBP4|EHD1_PONAB	EH domain-containing protein 1 OS=Pongo abelii GN=EHD1 PE=2 SV=1	CE28509	KOG1954	Endocytosis/signaling protein EHD1	K12483	dmo:Dmoj_GI10804	EH domain-containing protein 1	GO:0009154//purine ribonucleotide catabolic process	GO:0017111//nucleoside-triphosphatase activity;GO:0032550;GO:0046872//metal ion binding	-
